# Supplementary material for: catena-Poly[[dichloridozinc(II)]-μ-[1,1′-(butane-1,4-di­yl)diimidazole-κ2 N 3:N 3′]]
Source: Acta Crystallogr Sect E Struct Rep Online. 2010 Nov 17;66(Pt 12):m1580. doi: 10.1107/S1600536810046611 (PMC3011725; doi:10.1107/S1600536810046611)
Supplement: Supplementary file 1 [file e-66-m1580-sup1.cif]

##############################################################################
###                                                                        ###
###        Electronic paper (Acta Crystallographica Section E)             ###
###                                                                        ###
##############################################################################
#                                                                            #
# This CIF contains the data in a paper accepted for publication in Acta     #
# Crystallographica Section E. It conforms to the requirements of Notes      #
# for Authors for Section E, and has been peer reviewed under the auspices   #
# of the IUCr Commission on Journals.                                        #
#                                                                            #
# Full details of the Crystallographic Information File format               #
# are given in the paper "The Crystallographic Information File (CIF):       #
# a New Standard Archive File for Crystallography" by S. R. Hall, F. H.      #
# Allen and I. D. Brown [Acta Cryst. (1991), A47, 655-685].                  #
#                                                                            #
# The current version of the core CIF dictionary is obtainable from          #
# ftp://ftp.iucr.org/pub/cif_core.dic. The current version number is 2.4.    #
#                                                                            #
# Software is freely available for graphical display of the structure(s) in  #
# this CIF.  For information consult the CIF home page http://www.iucr.org/  #
# cif/home.html                                                              #
#                                                                            #
# This file may be used for bona fide research purposes within the           #
# scientific community so long as proper attribution is given to the journal # 
# article from which it was obtained.                                        #
#                                                                            #
##############################################################################
                                             
data_I
_audit_creation_method     SHELXL-97
_chemical_name_systematic
;
<i>catena</i>-Poly[[dichloridozinc(II)]-\m-[1,1'-(butane-1,4-diyl)diimidazole-
\k^2^<i>N</i>^3^:<i>N</i>^3'^]]
;
_chemical_name_common     ?
_chemical_formula_moiety     'C10 H14 Cl2 N4 Zn'
_chemical_formula_sum     'C10 H14 Cl2 N4 Zn'
_chemical_formula_iupac     '[Zn Cl2 (C10 H14 N4)]'
_chemical_formula_weight     326.52
_chemical_melting_point     ?
_symmetry_cell_setting     monoclinic
_symmetry_space_group_name_H-M     'P 21/c'
_symmetry_space_group_name_Hall     '-P 2ybc'
loop_
    _symmetry_equiv_pos_as_xyz
    'x, y, z'
    '-x, y+1/2, -z+1/2'
    '-x, -y, -z'
    'x, -y-1/2, z-1/2'
_cell_length_a     7.8583(16)
_cell_length_b     11.689(2)
_cell_length_c     15.882(3)
_cell_angle_alpha     90.00
_cell_angle_beta     93.82(3)
_cell_angle_gamma     90.00
_cell_volume     1455.6(5)
_cell_formula_units_Z     4
_cell_measurement_reflns_used     13865
_cell_measurement_theta_min     3.11
_cell_measurement_theta_max     27.42
_cell_measurement_temperature     293(2)
_exptl_crystal_description     block
_exptl_crystal_colour     colorless
_exptl_crystal_size_max     0.34
_exptl_crystal_size_mid     0.27
_exptl_crystal_size_min     0.22
_exptl_crystal_density_diffrn     1.490
_exptl_crystal_density_meas     ?
_exptl_crystal_density_method     'not measured'
_exptl_crystal_F_000     664
_exptl_absorpt_coefficient_mu     2.039
_exptl_absorpt_correction_type     multi-scan
_exptl_absorpt_process_details     '(SADABS; Sheldrick, 1996)'
_exptl_absorpt_correction_T_min     0.428
_exptl_absorpt_correction_T_max     0.731
_exptl_special_details
;
;
_diffrn_ambient_temperature     293(2)
_diffrn_radiation_type     MoK\a
_diffrn_radiation_wavelength     0.71073
_diffrn_radiation_source     'fine-focus sealed tube'
_diffrn_radiation_monochromator     graphite
_diffrn_measurement_device_type     'Siemens SMART CCD area-detector'
_diffrn_measurement_method     '\f and \w'
_diffrn_detector_area_resol_mean     0
_diffrn_reflns_number     13865
_diffrn_reflns_av_R_equivalents     0.0355
_diffrn_reflns_av_sigmaI/netI     0.0289
_diffrn_reflns_theta_min     3.11
_diffrn_reflns_theta_max     27.42
_diffrn_reflns_theta_full     27.42
_diffrn_measured_fraction_theta_max     0.997
_diffrn_measured_fraction_theta_full     0.997
_diffrn_reflns_limit_h_min     -10
_diffrn_reflns_limit_h_max     8
_diffrn_reflns_limit_k_min     -15
_diffrn_reflns_limit_k_max     15
_diffrn_reflns_limit_l_min     -20
_diffrn_reflns_limit_l_max     20
_diffrn_standards_number     0
_diffrn_standards_interval_count     0
_diffrn_standards_interval_time     0
_diffrn_standards_decay_%     0
_refine_special_details
;
Refinement of <i>F</i>^2^ against ALL reflections. The weighted <i>R</i>-factor
<i>wR</i> and goodness of fit <i>S</i> are based on <i>F</i>^2^, conventional
<i>R</i>-factors <i>R</i> are based on <i>F</i>, with <i>F</i> set to zero for
negative <i>F</i>^2^. The threshold expression of <i>F</i>^2^ >
\s(<i>F</i>^2^) is used only for calculating <i>R</i>-factors(gt) <i>etc</i>.
and is not relevant to the choice of reflections for refinement.
<i>R</i>-factors based on <i>F</i>^2^ are statistically about twice as large
as those based on <i>F</i>, and <i>R</i>- factors based on ALL data will be
even larger.
;
_reflns_number_total     3309
_reflns_number_gt     2701
_reflns_threshold_expression     I>2sigma(I)
_refine_ls_structure_factor_coef     Fsqd
_refine_ls_matrix_type     full
_refine_ls_R_factor_all     0.0495
_refine_ls_R_factor_gt     0.0390
_refine_ls_wR_factor_gt     0.1126
_refine_ls_wR_factor_ref     0.1263
_refine_ls_goodness_of_fit_ref     1.007
_refine_ls_restrained_S_all     1.007
_refine_ls_number_reflns     3309
_refine_ls_number_parameters     154
_refine_ls_number_restraints     0
_refine_ls_hydrogen_treatment     constr
_refine_ls_weighting_scheme     calc
_refine_ls_weighting_details
         'calc w=1/[\s^2^(Fo^2^)+(0.0822P)^2^+0.5697P] where P=(Fo^2^+2Fc^2^)/3'
_atom_sites_solution_hydrogens     geom
_atom_sites_solution_primary     direct
_atom_sites_solution_secondary     difmap
_refine_ls_shift/su_max     0.001
_refine_ls_shift/su_mean     0.000
_refine_diff_density_max     1.330
_refine_diff_density_min     -0.354
_refine_ls_extinction_method     none
_refine_ls_extinction_coef     ?
loop_
    _atom_type_symbol
    _atom_type_description
    _atom_type_scat_dispersion_real
    _atom_type_scat_dispersion_imag
    _atom_type_scat_source
    'C' 'C' 0.0033 0.0016
                         'International Tables Vol C Tables 4.2.6.8 and 6.1.1.4'
    'H' 'H' 0.0000 0.0000
                         'International Tables Vol C Tables 4.2.6.8 and 6.1.1.4'
    'N' 'N' 0.0061 0.0033
                         'International Tables Vol C Tables 4.2.6.8 and 6.1.1.4'
    'Zn' 'Zn' 0.2839 1.4301
                         'International Tables Vol C Tables 4.2.6.8 and 6.1.1.4'
    'Cl' 'Cl' 0.1484 0.1585
                         'International Tables Vol C Tables 4.2.6.8 and 6.1.1.4'
_computing_data_collection     'SMART (Siemens, 1994)'
_computing_cell_refinement     'SAINT (Siemens, 1994)'
_computing_data_reduction     'SAINT (Siemens, 1994)'
_computing_structure_solution     'SHELXS97 (Sheldrick, 2008)'
_computing_structure_refinement     'SHELXL97 (Sheldrick, 2008)'
_computing_molecular_graphics     'SHELXTL (Sheldrick, 2008)'
_computing_publication_material     'SHELXTL (Sheldrick, 2008)'
loop_
    _atom_site_type_symbol
    _atom_site_label
    _atom_site_fract_x
    _atom_site_fract_y
    _atom_site_fract_z
    _atom_site_U_iso_or_equiv
    _atom_site_adp_type
    _atom_site_calc_flag
    _atom_site_refinement_flags
    _atom_site_occupancy
    _atom_site_disorder_assembly
    _atom_site_disorder_group
    Zn Zn1 0.03756(4) 0.88757(3) 0.221856(19) 0.03812(15) Uani d . 1 . .
    Cl Cl1 0.16460(10) 1.03238(7) 0.15605(5) 0.0490(2) Uani d . 1 . .
    Cl Cl2 -0.16703(11) 0.94302(9) 0.30450(5) 0.0595(3) Uani d . 1 . .
    N N1 -0.0583(3) 0.7849(2) 0.12834(15) 0.0459(6) Uani d . 1 . .
    N N2 -0.1741(4) 0.6401(3) 0.05838(18) 0.0564(7) Uani d . 1 . .
    N N3 0.2244(3) 0.7996(2) 0.28566(15) 0.0414(5) Uani d . 1 . .
    N N4 0.3570(3) 0.6570(2) 0.35199(15) 0.0418(5) Uani d . 1 . .
    C C1 -0.1396(5) 0.6874(3) 0.1340(2) 0.0561(9) Uani d . 1 . .
    H H1A -0.1695 0.6554 0.1845 0.067 Uiso calc R 1 . .
    C C2 -0.0383(5) 0.7996(3) 0.0444(2) 0.0604(9) Uani d . 1 . .
    H H2A 0.0175 0.8607 0.0209 0.072 Uiso calc R 1 . .
    C C3 -0.1123(6) 0.7112(4) 0.0007(2) 0.0692(11) Uani d . 1 . .
    H H3A -0.1192 0.7015 -0.0575 0.083 Uiso calc R 1 . .
    C C4 -0.2665(6) 0.5326(3) 0.0393(3) 0.0721(11) Uani d . 1 . .
    H H4A -0.2590 0.4840 0.0890 0.087 Uiso calc R 1 . .
    H H4B -0.2132 0.4926 -0.0055 0.087 Uiso calc R 1 . .
    C C5 -0.4511(6) 0.5543(3) 0.0128(3) 0.0687(11) Uani d . 1 . .
    H H5A -0.4577 0.6072 -0.0344 0.082 Uiso calc R 1 . .
    H H5B -0.5053 0.5904 0.0591 0.082 Uiso calc R 1 . .
    C C6 0.2058(4) 0.7031(3) 0.32738(19) 0.0443(7) Uani d . 1 . .
    H H6A 0.1011 0.6712 0.3383 0.053 Uiso calc R 1 . .
    C C7 0.3969(4) 0.8154(3) 0.2830(2) 0.0539(8) Uani d . 1 . .
    H H7A 0.4483 0.8769 0.2576 0.065 Uiso calc R 1 . .
    C C8 0.4809(4) 0.7279(3) 0.3232(2) 0.0565(9) Uani d . 1 . .
    H H8A 0.5984 0.7176 0.3299 0.068 Uiso calc R 1 . .
    C C9 0.3835(4) 0.5474(3) 0.3955(2) 0.0487(7) Uani d . 1 . .
    H H9A 0.4469 0.4969 0.3607 0.058 Uiso calc R 1 . .
    H H9B 0.2735 0.5123 0.4026 0.058 Uiso calc R 1 . .
    C C10 0.4794(4) 0.5590(3) 0.48174(18) 0.0437(7) Uani d . 1 . .
    H H10A 0.5842 0.6014 0.4762 0.052 Uiso calc R 1 . .
    H H10B 0.4102 0.6010 0.5195 0.052 Uiso calc R 1 . .
loop_
    _atom_site_aniso_label
    _atom_site_aniso_U_11
    _atom_site_aniso_U_22
    _atom_site_aniso_U_33
    _atom_site_aniso_U_12
    _atom_site_aniso_U_13
    _atom_site_aniso_U_23
    Zn1 0.0373(2) 0.0380(2) 0.0379(2) -0.00093(13) -0.00600(14) 0.00377(12)
    Cl1 0.0466(4) 0.0420(4) 0.0590(5) -0.0042(3) 0.0084(3) 0.0081(3)
    Cl2 0.0531(5) 0.0777(7) 0.0488(4) 0.0073(4) 0.0110(4) 0.0122(4)
    N1 0.0504(15) 0.0459(14) 0.0400(12) -0.0080(12) -0.0086(10) 0.0022(11)
    N2 0.0651(19) 0.0498(16) 0.0520(15) -0.0153(14) -0.0124(14) 0.0002(13)
    N3 0.0360(13) 0.0409(13) 0.0460(12) 0.0014(10) -0.0065(10) 0.0084(11)
    N4 0.0400(13) 0.0421(14) 0.0422(12) 0.0022(11) -0.0056(10) 0.0072(10)
    C1 0.073(2) 0.052(2) 0.0418(16) -0.0170(17) -0.0112(15) 0.0081(14)
    C2 0.073(2) 0.064(2) 0.0437(16) -0.0237(19) 0.0012(16) 0.0009(16)
    C3 0.087(3) 0.077(3) 0.0434(17) -0.028(2) 0.0009(18) -0.0078(18)
    C4 0.087(3) 0.051(2) 0.074(2) -0.020(2) -0.022(2) 0.0015(19)
    C5 0.081(3) 0.057(2) 0.065(2) -0.025(2) -0.0131(19) -0.0024(18)
    C6 0.0374(15) 0.0431(16) 0.0507(16) -0.0028(13) -0.0089(12) 0.0069(13)
    C7 0.0449(17) 0.057(2) 0.0591(19) -0.0017(15) 0.0001(14) 0.0220(16)
    C8 0.0363(16) 0.066(2) 0.067(2) 0.0072(15) 0.0039(14) 0.0189(18)
    C9 0.0534(19) 0.0411(17) 0.0499(17) 0.0026(14) -0.0097(14) 0.0074(13)
    C10 0.0476(17) 0.0436(17) 0.0393(15) 0.0059(13) -0.0007(12) 0.0060(12)
_geom_special_details
;
All e.s.d.'s (except the e.s.d. in the dihedral angle between two l.s. planes)
are estimated using the full covariance matrix. The cell e.s.d.'s are taken
into account individually in the estimation of e.s.d.'s in distances, angles
and torsion angles; correlations between e.s.d.'s in cell parameters are only
used when they are defined by crystal symmetry. An approximate (isotropic)
treatment of cell e.s.d.'s is used for estimating e.s.d.'s involving l.s.
planes.
;
loop_
    _geom_bond_atom_site_label_1
    _geom_bond_atom_site_label_2
    _geom_bond_site_symmetry_2
    _geom_bond_distance
    _geom_bond_publ_flag
    Zn1 N3 . 2.010(2) ?
    Zn1 N1 . 2.016(3) ?
    Zn1 Cl2 . 2.2381(11) ?
    Zn1 Cl1 . 2.2567(9) ?
    N1 C1 . 1.312(4) ?
    N1 C2 . 1.363(4) ?
    N2 C1 . 1.334(4) ?
    N2 C3 . 1.352(5) ?
    N2 C4 . 1.472(5) ?
    N3 C6 . 1.322(4) ?
    N3 C7 . 1.371(4) ?
    N4 C6 . 1.339(4) ?
    N4 C8 . 1.380(4) ?
    N4 C9 . 1.464(4) ?
    C1 H1A . 0.9300 ?
    C2 C3 . 1.353(5) ?
    C2 H2A . 0.9300 ?
    C3 H3A . 0.9300 ?
    C4 C5 . 1.505(6) ?
    C4 H4A . 0.9700 ?
    C4 H4B . 0.9700 ?
    C5 C5 3_465 1.525(7) ?
    C5 H5A . 0.9700 ?
    C5 H5B . 0.9700 ?
    C6 H6A . 0.9300 ?
    C7 C8 . 1.354(5) ?
    C7 H7A . 0.9300 ?
    C8 H8A . 0.9300 ?
    C9 C10 . 1.524(4) ?
    C9 H9A . 0.9700 ?
    C9 H9B . 0.9700 ?
    C10 C10 3_666 1.522(6) ?
    C10 H10A . 0.9700 ?
    C10 H10B . 0.9700 ?
loop_
    _geom_angle_atom_site_label_1
    _geom_angle_atom_site_label_2
    _geom_angle_atom_site_label_3
    _geom_angle_site_symmetry_1
    _geom_angle_site_symmetry_3
    _geom_angle
    _geom_angle_publ_flag
    N3 Zn1 N1 . . 106.94(11) ?
    N3 Zn1 Cl2 . . 112.43(8) ?
    N1 Zn1 Cl2 . . 110.90(8) ?
    N3 Zn1 Cl1 . . 106.64(8) ?
    N1 Zn1 Cl1 . . 105.09(8) ?
    Cl2 Zn1 Cl1 . . 114.31(4) ?
    C1 N1 C2 . . 105.3(3) ?
    C1 N1 Zn1 . . 128.8(2) ?
    C2 N1 Zn1 . . 125.7(2) ?
    C1 N2 C3 . . 107.1(3) ?
    C1 N2 C4 . . 127.4(3) ?
    C3 N2 C4 . . 125.5(3) ?
    C6 N3 C7 . . 105.8(2) ?
    C6 N3 Zn1 . . 126.0(2) ?
    C7 N3 Zn1 . . 127.3(2) ?
    C6 N4 C8 . . 107.1(3) ?
    C6 N4 C9 . . 125.8(3) ?
    C8 N4 C9 . . 127.0(3) ?
    N1 C1 N2 . . 111.7(3) ?
    N1 C1 H1A . . 124.2 ?
    N2 C1 H1A . . 124.2 ?
    C3 C2 N1 . . 109.4(3) ?
    C3 C2 H2A . . 125.3 ?
    N1 C2 H2A . . 125.3 ?
    N2 C3 C2 . . 106.5(3) ?
    N2 C3 H3A . . 126.8 ?
    C2 C3 H3A . . 126.8 ?
    N2 C4 C5 . . 111.5(3) ?
    N2 C4 H4A . . 109.3 ?
    C5 C4 H4A . . 109.3 ?
    N2 C4 H4B . . 109.3 ?
    C5 C4 H4B . . 109.3 ?
    H4A C4 H4B . . 108.0 ?
    C4 C5 C5 . 3_465 113.2(5) ?
    C4 C5 H5A . . 108.9 ?
    C5 C5 H5A 3_465 . 108.9 ?
    C4 C5 H5B . . 108.9 ?
    C5 C5 H5B 3_465 . 108.9 ?
    H5A C5 H5B . . 107.8 ?
    N3 C6 N4 . . 111.4(3) ?
    N3 C6 H6A . . 124.3 ?
    N4 C6 H6A . . 124.3 ?
    C8 C7 N3 . . 109.6(3) ?
    C8 C7 H7A . . 125.2 ?
    N3 C7 H7A . . 125.2 ?
    C7 C8 N4 . . 106.1(3) ?
    C7 C8 H8A . . 126.9 ?
    N4 C8 H8A . . 126.9 ?
    N4 C9 C10 . . 113.1(3) ?
    N4 C9 H9A . . 109.0 ?
    C10 C9 H9A . . 109.0 ?
    N4 C9 H9B . . 109.0 ?
    C10 C9 H9B . . 109.0 ?
    H9A C9 H9B . . 107.8 ?
    C10 C10 C9 3_666 . 110.0(3) ?
    C10 C10 H10A 3_666 . 109.7 ?
    C9 C10 H10A . . 109.7 ?
    C10 C10 H10B 3_666 . 109.7 ?
    C9 C10 H10B . . 109.7 ?
    H10A C10 H10B . . 108.2 ?
loop_
    _geom_torsion_atom_site_label_1
    _geom_torsion_atom_site_label_2
    _geom_torsion_atom_site_label_3
    _geom_torsion_atom_site_label_4
    _geom_torsion_site_symmetry_1
    _geom_torsion_site_symmetry_2
    _geom_torsion_site_symmetry_3
    _geom_torsion_site_symmetry_4
    _geom_torsion
    _geom_torsion_publ_flag
    N3 Zn1 N1 C1 . . . . 64.7(3) ?
    Cl2 Zn1 N1 C1 . . . . -58.2(3) ?
    Cl1 Zn1 N1 C1 . . . . 177.8(3) ?
    N3 Zn1 N1 C2 . . . . -109.5(3) ?
    Cl2 Zn1 N1 C2 . . . . 127.6(3) ?
    Cl1 Zn1 N1 C2 . . . . 3.6(3) ?
    N1 Zn1 N3 C6 . . . . -62.4(3) ?
    Cl2 Zn1 N3 C6 . . . . 59.6(3) ?
    Cl1 Zn1 N3 C6 . . . . -174.4(2) ?
    N1 Zn1 N3 C7 . . . . 105.5(3) ?
    Cl2 Zn1 N3 C7 . . . . -132.6(3) ?
    Cl1 Zn1 N3 C7 . . . . -6.6(3) ?
    C2 N1 C1 N2 . . . . -0.7(4) ?
    Zn1 N1 C1 N2 . . . . -175.9(2) ?
    C3 N2 C1 N1 . . . . -0.3(5) ?
    C4 N2 C1 N1 . . . . -178.6(4) ?
    C1 N1 C2 C3 . . . . 1.5(5) ?
    Zn1 N1 C2 C3 . . . . 176.8(3) ?
    C1 N2 C3 C2 . . . . 1.2(5) ?
    C4 N2 C3 C2 . . . . 179.5(4) ?
    N1 C2 C3 N2 . . . . -1.7(5) ?
    C1 N2 C4 C5 . . . . 97.3(5) ?
    C3 N2 C4 C5 . . . . -80.7(5) ?
    N2 C4 C5 C5 . . . 3_465 176.4(4) ?
    C7 N3 C6 N4 . . . . 0.4(4) ?
    Zn1 N3 C6 N4 . . . . 170.4(2) ?
    C8 N4 C6 N3 . . . . -0.8(4) ?
    C9 N4 C6 N3 . . . . -176.6(3) ?
    C6 N3 C7 C8 . . . . 0.1(4) ?
    Zn1 N3 C7 C8 . . . . -169.7(2) ?
    N3 C7 C8 N4 . . . . -0.6(4) ?
    C6 N4 C8 C7 . . . . 0.9(4) ?
    C9 N4 C8 C7 . . . . 176.6(3) ?
    C6 N4 C9 C10 . . . . -120.0(3) ?
    C8 N4 C9 C10 . . . . 65.1(4) ?
    N4 C9 C10 C10 . . . 3_666 -173.2(3) ?
loop_
    _geom_hbond_atom_site_label_D
    _geom_hbond_atom_site_label_H
    _geom_hbond_atom_site_label_A
    _geom_hbond_site_symmetry_A
    _geom_hbond_distance_DH
    _geom_hbond_distance_HA
    _geom_hbond_distance_DA
    _geom_hbond_angle_DHA
    C3 H3A Cl2 4_575 0.93 2.77 3.601(4) 149.0
    C6 H6A Cl1 2_545 0.93 2.65 3.553(3) 163.8
data_global
_journal_date_recd_electronic     2010-10-24
_journal_date_accepted     2010-11-10
_journal_name_full     'Acta Crystallographica, Section E'
_journal_year     2010
_journal_volume     66
_journal_issue     12
_journal_page_first     m1580
_journal_page_last     m1580
_journal_paper_category     QM
_journal_coeditor_code     GK2314
_publ_contact_author_name     'Li Xi-zhong'
_publ_contact_author_address
;
Department of Chemistry and Environmental Science
Zhangzhou Normal University
Zhangzhou,Fujian,363000,
P. R. China
;
_publ_contact_author_email     xizhonglifjzs@yahoo.cn
_publ_contact_author_fax     '86 596 2591445'
_publ_contact_author_phone     '86 596 2591445'
_publ_section_title
;\
<i>catena</i>-Poly[[dichloridozinc(II)]-\m-[1,1'-(butane-1,4-diyl)diimidazole-\
\k^2^<i>N</i>^3^:<i>N</i>^3'^]]
;
loop_
    _publ_author_name
    _publ_author_footnote
    _publ_author_address
    'Lin, Jing' .
;
Department of Pharmacy
Xiamen University
Xiamen
Fujian 363105
People's Republic of China
;
    'Cai, Wen-Lian' .
;
Department of Chemistry and Environmental Science
Zhangzhou Normal University
Zhangzhou, Fujian,363000
People's Republic of China
;
    'Li, Xi-Zhong' .
;
Department of Chemistry and Environmental Science
Zhangzhou Normal University
Zhangzhou, Fujian,363000
People's Republic of China
;
    'Huang, Sen-Ke' .
;
Department of Chemistry and Environmental Science
Zhangzhou Normal University
Zhangzhou, Fujian,363000
People's Republic of China
;
