# Supplementary material for: catena-Poly[[dichloridozinc(II)]-μ-[1,1′-(butane-1,4-di­yl)diimidazole-κ2 N 3:N 3′]]
Source: Acta Crystallogr Sect E Struct Rep Online. 2010 Nov 17;66(Pt 12):m1580. doi: 10.1107/S1600536810046611 (PMC3011725; doi:10.1107/S1600536810046611)
Supplement: Supplementary file 2 [file e-66-m1580-Isup2.hkl]

# 
# h,k,l, Fc-squared, Fo-squared, sigma(Fo-squared) and status flag 
# 
data_I
_shelx_title ' D in P2(1)/c' 
_shelx_refln_list_code          4 
_shelx_F_calc_maximum      202.05 
_exptl_crystal_F_000       664.00 
_reflns_d_resolution_high  0.7716 
 
loop_ 
 _symmetry_equiv_pos_as_xyz 
 'x, y, z' 
 '-x, y+1/2, -z+1/2' 
 '-x, -y, -z' 
 'x, -y-1/2, z-1/2' 
 
_cell_length_a     7.8583 
_cell_length_b    11.6889 
_cell_length_c    15.8815 
_cell_angle_alpha  90.000 
_cell_angle_beta   93.821 
_cell_angle_gamma  90.000 
 
_shelx_F_squared_multiplier     1.000 
 
loop_ 
 _refln_index_h 
 _refln_index_k 
 _refln_index_l 
 _refln_F_squared_calc 
 _refln_F_squared_meas 
 _refln_F_squared_sigma 
 _refln_observed_status 
   2   0   0     3946.81     4125.64     93.94 o 
   3   0   0     3404.00     3872.76     94.90 o 
   4   0   0      120.53      107.53      9.80 o 
   5   0   0     3663.74     3598.10     63.36 o 
   6   0   0     2118.59     2016.96     37.61 o 
   7   0   0        7.56       52.24      6.89 o 
   8   0   0      186.26      241.33     22.73 o 
   9   0   0      825.13      916.51     47.95 o 
  10   0   0      232.14      229.67     46.83 o 
   1   1   0        3.64        9.73      0.99 o 
   2   1   0     6863.36     7644.07    115.40 o 
   3   1   0       34.31       57.81      1.05 o 
   4   1   0      773.98      653.55     18.16 o 
   5   1   0     2357.84     2532.08     46.72 o 
   6   1   0     1764.87     1734.38     35.79 o 
   7   1   0      122.84      113.91      5.70 o 
   8   1   0        2.34        4.78      2.50 o 
   9   1   0      148.85      155.10     17.58 o 
  10   1   0       72.57       80.37     16.15 o 
   0   2   0     1453.26     1535.70     21.04 o 
   1   2   0      225.91      183.37      3.45 o 
   2   2   0     1058.66     1023.12     12.93 o 
   3   2   0     1936.65     1941.43     30.82 o 
   4   2   0      173.50      195.84      8.28 o 
   5   2   0      206.21      158.59     12.79 o 
   6   2   0      926.22      982.87     29.56 o 
   7   2   0      544.74      491.22     20.72 o 
   8   2   0       56.69       52.30      7.73 o 
   9   2   0      220.89      243.33     18.04 o 
  10   2   0       53.54       53.01     12.27 o 
   1   3   0     3009.01     3348.21     40.93 o 
   2   3   0      135.02      166.37      4.59 o 
   3   3   0     6320.95     6501.93     93.03 o 
   4   3   0    11805.05    11926.69    232.47 o 
   5   3   0     4379.18     4407.62     77.16 o 
   6   3   0     1625.36     1714.80     60.05 o 
   7   3   0      129.52      160.07     12.26 o 
   8   3   0      160.52      166.32     18.43 o 
   9   3   0      232.39      249.13     21.54 o 
   0   4   0      370.22      326.12     10.88 o 
   1   4   0     3565.85     3700.80     45.75 o 
   2   4   0     6269.12     6632.76     92.30 o 
   3   4   0     7028.35     7216.24    108.19 o 
   4   4   0      765.73      665.01      8.44 o 
   5   4   0      249.33      232.33     11.74 o 
   6   4   0        1.04       17.56      7.69 o 
   7   4   0       43.77       56.02     11.28 o 
   8   4   0       25.00       29.99      9.53 o 
   9   4   0        7.54       15.62      6.05 o 
   1   5   0     4638.31     4668.67     66.89 o 
   2   5   0     2256.66     2224.44     30.79 o 
   3   5   0      504.27      614.85     13.63 o 
   4   5   0        3.16       14.19      4.09 o 
   5   5   0       97.97      114.98      9.30 o 
   6   5   0      223.35      234.75     16.98 o 
   7   5   0      585.43      606.02     27.88 o 
   8   5   0      507.64      531.71     29.79 o 
   9   5   0       39.70       27.72     16.12 o 
   0   6   0      199.57      169.79     10.12 o 
   1   6   0      344.60      383.59     10.45 o 
   2   6   0     2783.95     2917.35     47.79 o 
   3   6   0       93.64      106.76      6.48 o 
   4   6   0      804.08      799.54     19.92 o 
   5   6   0        2.86       12.22      3.18 o 
   6   6   0       59.20       49.55      8.37 o 
   7   6   0        0.74       -0.05      5.69 o 
   8   6   0       11.17        3.26      8.95 o 
   9   6   0       24.22       11.53     12.33 o 
   1   7   0     1662.01     1785.70     30.74 o 
   2   7   0     5668.15     5703.70     90.93 o 
   3   7   0     1140.36     1177.88     25.89 o 
   4   7   0      371.59      472.33     14.39 o 
   5   7   0      347.66      397.91     13.62 o 
   6   7   0      255.82      317.76     15.49 o 
   7   7   0     1443.50     1535.15     45.56 o 
   8   7   0      820.22      884.62     42.71 o 
   9   7   0      149.21        6.29     16.48 o 
   0   8   0       64.11       77.40      8.95 o 
   1   8   0     1457.36     1452.55     28.82 o 
   2   8   0     1525.19     1509.20     32.51 o 
   3   8   0     2055.32     2033.45     37.17 o 
   4   8   0      662.99      681.19     18.70 o 
   5   8   0        3.66        2.87      4.75 o 
   6   8   0        0.07        7.69      5.86 o 
   7   8   0        0.71        4.16      7.50 o 
   8   8   0       13.73       18.70     21.40 o 
   1   9   0      640.83      597.60     19.95 o 
   2   9   0      192.96      178.35     10.23 o 
   3   9   0      278.19      303.75     12.31 o 
   4   9   0      730.06      706.58     22.39 o 
   5   9   0       85.04      113.87     10.66 o 
   6   9   0        0.05        3.96      2.33 o 
   7   9   0        8.49        9.87      9.18 o 
   8   9   0       16.54       25.19     10.97 o 
   0  10   0      143.87      143.71     12.57 o 
   1  10   0     1288.60     1259.78     28.09 o 
   2  10   0      653.76      659.52     21.27 o 
   3  10   0      845.08      882.73     22.82 o 
   4  10   0      558.12      575.92     24.24 o 
   5  10   0       38.83       48.17      9.92 o 
   6  10   0      136.00      158.57     13.20 o 
   7  10   0       42.46       40.35     13.68 o 
   1  11   0        3.36        6.56      5.60 o 
   2  11   0      107.84      115.46     11.69 o 
   3  11   0       56.93       59.78      8.54 o 
   4  11   0      186.71      202.88     16.09 o 
   5  11   0      580.29      603.65     22.46 o 
   6  11   0      339.08      368.11     20.32 o 
   0  12   0     1770.18     1709.55     68.85 o 
   1  12   0      623.68      605.16     37.96 o 
   2  12   0       46.09       45.19      8.33 o 
   3  12   0       11.11       10.73      6.97 o 
   4  12   0       15.97       18.72      9.48 o 
   5  12   0       79.89       89.57     11.52 o 
   6  12   0       20.55       25.52     10.90 o 
   1  13   0        0.37        2.77      7.03 o 
   2  13   0       11.09       16.05      7.86 o 
   3  13   0       60.41       59.90      9.88 o 
   4  13   0       46.04       39.38     12.70 o 
   5  13   0        4.41       -5.83      8.13 o 
   0  14   0      348.89      407.42     44.87 o 
   1  14   0      235.01      247.71     16.80 o 
   2  14   0       75.68       81.15     13.91 o 
   3  14   0       52.16       45.18     12.20 o 
   1  15   0        7.66        8.84      7.46 o 
 -10   1   1       47.41       40.87     10.91 o 
  -9   1   1       45.98       45.62     11.96 o 
  -8   1   1      523.58      499.31     23.50 o 
  -7   1   1      368.33      358.66      8.77 o 
  -6   1   1     1465.22     1404.42     16.69 o 
  -5   1   1     2536.65     2391.22     35.16 o 
  -4   1   1     1130.02     1069.06     44.87 o 
  -3   1   1     2834.87     2546.12     30.83 o 
  -2   1   1     8098.76     7664.22    170.20 o 
  -1   1   1      421.35      434.28      4.18 o 
   1   1   1      325.05      306.17      3.41 o 
   2   1   1       74.13       71.22      4.52 o 
   3   1   1      143.22      127.19      6.24 o 
   4   1   1     1846.11     1678.34     27.02 o 
   5   1   1     1339.83     1238.49     27.08 o 
   6   1   1      429.89      390.32     16.97 o 
   7   1   1      968.45      897.50     26.26 o 
   8   1   1      476.70      504.84     20.66 o 
   9   1   1      306.70      318.54     18.59 o 
  10   1   1      116.05      124.74     16.84 o 
 -10   2   1       60.21       36.98     12.96 o 
  -9   2   1      267.83      277.34     16.69 o 
  -8   2   1      142.40      130.69      8.77 o 
  -7   2   1       85.45       81.87      6.09 o 
  -6   2   1        9.56        9.93     10.90 o 
  -5   2   1      838.47      876.24     26.10 o 
  -4   2   1     3436.28     3265.95     62.33 o 
  -3   2   1     1656.45     1455.76     14.43 o 
  -2   2   1     6552.99     6151.63     78.33 o 
  -1   2   1     3065.43     3074.00     34.34 o 
   0   2   1     9609.49     9417.25    122.41 o 
   1   2   1    30977.80    34726.76    684.27 o 
   2   2   1     8842.66     8454.54    185.35 o 
   3   2   1     6259.08     5824.37     91.93 o 
   4   2   1     1705.76     1610.04     26.44 o 
   5   2   1      765.76      750.79     21.80 o 
   6   2   1       10.52       13.75      6.53 o 
   7   2   1       65.52       58.76      9.42 o 
   8   2   1      113.60      132.90     13.49 o 
   9   2   1       45.58       38.57     13.94 o 
  10   2   1       90.16       69.28     14.66 o 
  -9   3   1       80.34       75.93     11.51 o 
  -8   3   1      150.85      153.28      8.84 o 
  -7   3   1        2.23        2.71      6.86 o 
  -6   3   1      136.91      130.17     18.58 o 
  -5   3   1      814.25      772.81     22.44 o 
  -4   3   1     1577.32     1346.76     34.35 o 
  -3   3   1     5538.97     5234.48     59.31 o 
  -2   3   1     1113.26     1030.37     13.58 o 
  -1   3   1      214.41      155.05      3.91 o 
   0   3   1        0.21        3.09      1.70 o 
   1   3   1      214.72      232.63      5.04 o 
   2   3   1       88.20       87.36      4.26 o 
   3   3   1      473.15      502.69      6.18 o 
   4   3   1       67.54       84.66      8.49 o 
   5   3   1      951.80      928.47     23.08 o 
   6   3   1      906.59      868.91     28.92 o 
   7   3   1      171.37      163.56     12.66 o 
   8   3   1      255.01      266.93     17.46 o 
   9   3   1       22.73       21.16     13.69 o 
  -9   4   1       11.97       10.19      7.32 o 
  -8   4   1       39.77       24.60     24.60 o 
  -7   4   1        7.63       11.61      8.93 o 
  -6   4   1      190.34      199.14     13.73 o 
  -5   4   1      528.59      516.73     18.54 o 
  -4   4   1       11.56       16.76      2.26 o 
  -3   4   1      354.64      348.10      9.07 o 
  -2   4   1     1623.15     1558.73     21.67 o 
  -1   4   1     1360.16     1160.45     14.77 o 
   0   4   1      811.31      667.19      9.72 o 
   1   4   1     1055.02      972.86     14.81 o 
   2   4   1      388.68      422.63      7.94 o 
   3   4   1       60.04       61.18      4.49 o 
   4   4   1      168.12      146.59      8.70 o 
   5   4   1      859.36      847.14     20.64 o 
   6   4   1      529.70      478.00     18.70 o 
   7   4   1       10.71       20.03     16.00 o 
   8   4   1        7.38        9.97      8.09 o 
   9   4   1        0.35        7.96     10.33 o 
  -9   5   1      250.20      295.35     23.91 o 
  -8   5   1      291.21      318.09     26.67 o 
  -7   5   1      850.25      803.78     36.43 o 
  -6   5   1      583.95      551.96     19.92 o 
  -5   5   1     2372.40     2222.80     39.98 o 
  -4   5   1     4252.51     4133.67     61.45 o 
  -3   5   1     3489.60     3346.32     49.81 o 
  -2   5   1      380.54      325.61      7.79 o 
  -1   5   1      108.00      135.16      6.00 o 
   0   5   1       19.76       28.27      3.11 o 
   1   5   1      140.00      150.12      5.68 o 
   2   5   1      360.40      344.02      7.96 o 
   3   5   1     1503.36     1319.19     20.36 o 
   4   5   1     3789.65     3557.67     53.72 o 
   5   5   1     3310.35     3171.19     59.29 o 
   6   5   1     1720.73     1666.13     37.47 o 
   7   5   1      663.03      645.25     35.59 o 
   8   5   1       63.52       71.14     15.20 o 
   9   5   1      113.28       97.20     21.56 o 
  -9   6   1       96.97       52.51     45.07 o 
  -8   6   1      195.87      216.04     21.10 o 
  -7   6   1       74.32       64.29     16.38 o 
  -6   6   1        9.63       14.81      6.11 o 
  -5   6   1      118.29      150.21      5.49 o 
  -4   6   1      155.07      168.16      8.48 o 
  -3   6   1      459.02      421.36     11.26 o 
  -2   6   1      777.12      636.46     13.04 o 
  -1   6   1     2384.16     2038.81     29.27 o 
   0   6   1     4076.95     3417.42     77.16 o 
   1   6   1     2434.36     2001.93     31.99 o 
   2   6   1     6093.26     6000.13     96.06 o 
   3   6   1      965.00      882.39     16.38 o 
   4   6   1     1258.11     1288.19     24.85 o 
   5   6   1      134.47      110.41      5.97 o 
   6   6   1      744.30      735.71     25.75 o 
   7   6   1      144.57      165.30     15.62 o 
   8   6   1       14.27       -4.61      9.99 o 
   9   6   1       58.24       33.09     18.93 o 
  -9   7   1        3.51        6.74     11.65 o 
  -8   7   1       66.18       30.10     29.33 o 
  -7   7   1      429.70      440.95     22.89 o 
  -6   7   1       89.04       82.50     19.25 o 
  -5   7   1       11.60       18.59      5.43 o 
  -4   7   1      203.70      206.31      9.13 o 
  -3   7   1      132.13      140.13      7.88 o 
  -2   7   1      616.71      596.60     16.36 o 
  -1   7   1      367.16      321.37     10.29 o 
   0   7   1       17.58       25.32      4.74 o 
   1   7   1      347.24      351.47     10.37 o 
   2   7   1     1510.15     1480.25     26.27 o 
   3   7   1      154.57      157.05      9.00 o 
   4   7   1       39.53       41.23      6.86 o 
   5   7   1       39.31       34.09      3.98 o 
   6   7   1       48.06       42.69      8.65 o 
   7   7   1      157.98      114.78     48.03 o 
   8   7   1       64.56       30.94     53.25 o 
  -8   8   1       55.27       23.85     27.77 o 
  -7   8   1       25.44       18.42     10.03 o 
  -6   8   1      123.97      121.08     10.92 o 
  -5   8   1      455.64      482.29     17.70 o 
  -4   8   1      119.92      133.61     10.66 o 
  -3   8   1      295.12      293.46     13.46 o 
  -2   8   1        8.73        4.78      4.24 o 
  -1   8   1     2126.96     1900.13     32.67 o 
   0   8   1     3905.75     3487.06     57.65 o 
   1   8   1     1637.85     1390.85     25.69 o 
   2   8   1     1118.25     1050.85     22.58 o 
   3   8   1      291.72      273.94     11.12 o 
   4   8   1       11.86       15.26      6.04 o 
   5   8   1       79.90       68.91      8.23 o 
   6   8   1       26.30       32.33     10.38 o 
   7   8   1       16.41       19.01     11.88 o 
   8   8   1        1.93        7.46      8.80 o 
  -8   9   1       75.57       81.91     24.35 o 
  -7   9   1      389.00      422.85     26.74 o 
  -6   9   1      602.92      647.87     24.48 o 
  -5   9   1      436.21      454.21     17.55 o 
  -4   9   1      945.56      920.67     32.00 o 
  -3   9   1      657.94      626.75     18.03 o 
  -2   9   1      682.23      646.63     16.41 o 
  -1   9   1     1063.08      984.12     22.24 o 
   0   9   1      117.71      120.79      7.70 o 
   1   9   1       16.19       16.06      4.88 o 
   2   9   1      100.33      100.82      8.43 o 
   3   9   1      299.58      276.88     12.08 o 
   4   9   1      152.18      173.35     10.76 o 
   5   9   1      173.92      191.67     15.20 o 
   6   9   1      665.70      664.99     35.14 o 
   7   9   1      279.06      314.85     28.58 o 
   8   9   1      364.17      372.38     36.77 o 
  -7  10   1        1.26       -3.99      7.31 o 
  -6  10   1       71.21       74.14     11.31 o 
  -5  10   1       72.26       79.85     12.84 o 
  -4  10   1       74.42       68.99      8.83 o 
  -3  10   1     1197.36     1151.58     48.51 o 
  -2  10   1     1292.39     1202.65     34.39 o 
  -1  10   1      741.84      686.45     17.85 o 
   0  10   1       81.06       71.91      8.63 o 
   1  10   1      447.07      404.88     14.44 o 
   2  10   1      675.20      626.97     19.09 o 
   3  10   1     1088.16     1049.52     33.04 o 
   4  10   1      491.25      519.37     20.43 o 
   5  10   1       34.36       41.83      8.73 o 
   6  10   1       27.56       30.64      9.50 o 
   7  10   1       52.53       53.55     14.01 o 
  -6  11   1        1.47       -6.89      8.20 o 
  -5  11   1        8.85        3.02      7.07 o 
  -4  11   1       15.29        9.48      6.10 o 
  -3  11   1       46.29       48.86      9.35 o 
  -2  11   1       65.03       54.08      8.44 o 
  -1  11   1       14.65       22.00      7.57 o 
   0  11   1       18.46       16.93      6.35 o 
   1  11   1        2.49       -0.77      5.91 o 
   2  11   1        0.01        2.41      4.80 o 
   3  11   1       34.57       22.48      7.67 o 
   4  11   1        0.18       -3.24      6.22 o 
   5  11   1       13.30       14.25      7.49 o 
   6  11   1       24.87       25.79     10.56 o 
  -6  12   1       32.69       39.26     12.52 o 
  -5  12   1        7.04        9.59      7.19 o 
  -4  12   1        9.69        7.98      7.29 o 
  -3  12   1      630.95      646.29     21.03 o 
  -2  12   1      582.44      573.60     20.88 o 
  -1  12   1      232.79      224.53     12.88 o 
   0  12   1      218.27      204.80     14.76 o 
   1  12   1        4.87        3.54      6.06 o 
   2  12   1      543.35      518.88     20.38 o 
   3  12   1      511.04      451.25     24.89 o 
   4  12   1      502.74      495.44     23.20 o 
   5  12   1       69.28       74.83     11.36 o 
   6  12   1        3.26        6.19      8.74 o 
  -5  13   1      143.83      142.26     13.96 o 
  -4  13   1       50.60       56.58     12.02 o 
  -3  13   1      102.31       91.00     17.62 o 
  -2  13   1      208.52      197.13     37.46 o 
  -1  13   1      467.81      455.27     22.31 o 
   0  13   1       31.18       26.90      7.71 o 
   1  13   1       48.57       44.92      9.54 o 
   2  13   1      134.77      123.87     21.49 o 
   3  13   1      213.59      184.12     15.00 o 
   4  13   1       73.00       87.03     14.62 o 
   5  13   1       17.38       31.21     11.42 o 
  -3  14   1        0.72        0.78      5.38 o 
  -2  14   1        2.62       -0.20      5.29 o 
  -1  14   1       19.12        8.49      7.94 o 
   0  14   1      189.48      210.53     32.04 o 
   1  14   1      121.44      140.67     13.94 o 
   2  14   1       34.22       22.54     10.50 o 
   3  14   1       25.11       17.98      8.23 o 
  -1  15   1       62.11       61.49     11.94 o 
   0  15   1       20.34       24.16      9.55 o 
   1  15   1        7.01       18.23      9.24 o 
 -10   0   2       82.46       40.79     38.93 o 
  -9   0   2      339.75      366.77     25.23 o 
  -8   0   2     1546.81     1495.80     68.42 o 
  -7   0   2      908.51      908.63     23.94 o 
  -6   0   2      602.71      577.23     13.48 o 
  -5   0   2     4839.60     5191.06     89.96 o 
  -4   0   2     1069.65      986.08     16.33 o 
  -3   0   2      822.85      702.05     11.58 o 
  -2   0   2     3814.49     4264.78     94.50 o 
  -1   0   2    23819.94    27387.07    480.65 o 
   1   0   2     7547.41     9586.26    142.57 o 
   2   0   2     9033.41     9919.37    195.25 o 
   3   0   2      457.19      518.73     17.21 o 
   4   0   2       22.22       23.67      7.13 o 
   5   0   2     1257.81     1322.04     45.02 o 
   6   0   2      509.71      545.57     30.80 o 
   7   0   2      512.65      506.87     13.43 o 
   8   0   2      214.11      209.74     19.75 o 
   9   0   2      152.44      173.14     21.79 o 
  10   0   2      102.91       91.86     25.38 o 
 -10   1   2       20.56       11.26      8.98 o 
  -9   1   2       61.31       44.38     13.08 o 
  -8   1   2       11.56       17.61      3.98 o 
  -7   1   2      470.34      450.65     11.48 o 
  -6   1   2      755.77      873.00     12.01 o 
  -5   1   2     1547.97     1620.24     20.62 o 
  -4   1   2     2013.06     1989.82     22.54 o 
  -3   1   2     5772.96     6082.14     76.23 o 
  -2   1   2     5901.43     6229.00    185.97 o 
  -1   1   2    27625.07    32373.32    544.18 o 
   0   1   2      179.44      141.63      1.78 o 
   1   1   2      352.48      374.32      3.99 o 
   2   1   2      318.35      375.63      6.11 o 
   3   1   2      194.28      239.51      4.07 o 
   4   1   2      302.99      310.84      4.35 o 
   5   1   2     2992.11     3295.49     70.60 o 
   6   1   2     1922.04     1877.35     39.36 o 
   7   1   2      120.98      131.85     13.21 o 
   8   1   2      241.18      235.83     24.70 o 
   9   1   2      189.69      208.44     19.46 o 
  10   1   2      173.06      183.21     19.81 o 
 -10   2   2        0.16        0.99      7.77 o 
  -9   2   2      113.05       98.75     23.06 o 
  -8   2   2      336.48      344.41     13.26 o 
  -7   2   2      129.53      139.57      7.14 o 
  -6   2   2      153.26      147.43      7.11 o 
  -5   2   2      813.63      725.56     19.99 o 
  -4   2   2       10.33       26.46      5.59 o 
  -3   2   2      473.55      463.69      9.45 o 
  -2   2   2     8840.07    10425.82    195.26 o 
  -1   2   2      471.34      441.96      5.31 o 
   0   2   2       69.91       73.01      4.57 o 
   1   2   2    40824.04    49888.17    998.33 o 
   2   2   2     9562.19    10921.01    154.80 o 
   3   2   2       95.31      115.79      6.31 o 
   4   2   2     3281.54     3536.90     59.24 o 
   5   2   2      147.01      151.24      9.25 o 
   6   2   2      866.26      877.03     25.94 o 
   7   2   2     1292.13     1257.35     36.47 o 
   8   2   2        2.71        2.35      8.51 o 
   9   2   2       28.56       28.85      9.74 o 
  -9   3   2      308.00      349.74     15.74 o 
  -8   3   2      319.85      342.59     12.43 o 
  -7   3   2       50.66       56.35      7.05 o 
  -6   3   2      234.68      278.50     18.23 o 
  -5   3   2     2209.02     2260.23     54.16 o 
  -4   3   2    11506.69    12554.25    179.48 o 
  -3   3   2     4430.93     4596.01     51.96 o 
  -2   3   2      243.13      213.17      8.30 o 
  -1   3   2     2579.98     3000.62     34.02 o 
   0   3   2      813.43     1079.14     13.85 o 
   1   3   2      281.85      261.47      6.27 o 
   2   3   2     1505.53     1369.34     17.93 o 
   3   3   2       55.52       78.86      2.11 o 
   4   3   2      703.06      757.48     15.94 o 
   5   3   2     3296.47     3350.29     67.61 o 
   6   3   2     1735.19     1750.23     38.24 o 
   7   3   2      706.64      714.62     30.28 o 
   8   3   2      223.22      221.09     19.30 o 
   9   3   2       21.91       16.34     10.07 o 
  -9   4   2       78.51       52.37     19.96 o 
  -8   4   2       14.57       14.73      6.09 o 
  -7   4   2       30.35       36.46      9.61 o 
  -6   4   2      357.55      351.92     16.71 o 
  -5   4   2     1241.05     1311.72     45.23 o 
  -4   4   2        5.81       66.18      3.81 o 
  -3   4   2     3461.08     3536.57     49.22 o 
  -2   4   2     6386.82     6796.34     93.39 o 
  -1   4   2     8246.02     8621.98    120.51 o 
   0   4   2     4305.46     4081.47     50.01 o 
   1   4   2     3062.23     3236.32     53.72 o 
   2   4   2     3497.06     3603.18     46.10 o 
   3   4   2     8271.99     8609.55    113.95 o 
   4   4   2     4628.31     4548.05     58.95 o 
   5   4   2     3165.32     3172.24     66.28 o 
   6   4   2      105.26      129.42     12.10 o 
   7   4   2        6.47       25.72     11.23 o 
   8   4   2        8.49       10.86     13.85 o 
   9   4   2        0.79        8.88     13.13 o 
  -9   5   2       46.53       30.82     16.80 o 
  -8   5   2       95.52       61.00     52.01 o 
  -7   5   2      926.37      977.08     34.87 o 
  -6   5   2     1797.52     1871.78     55.92 o 
  -5   5   2       44.54       58.81      3.64 o 
  -4   5   2      396.71      348.61      6.79 o 
  -3   5   2     1054.74     1165.03     18.51 o 
  -2   5   2      810.43      976.43     16.40 o 
  -1   5   2     5795.09     5756.26     79.47 o 
   0   5   2     4846.57     4850.75     63.95 o 
   1   5   2       90.74       90.00      4.93 o 
   2   5   2     2479.84     2610.47     35.13 o 
   3   5   2     5455.17     6068.70     92.05 o 
   4   5   2       34.34       56.45      4.75 o 
   5   5   2      491.46      501.60     18.38 o 
   6   5   2       15.46       26.44      8.32 o 
   7   5   2      113.82      117.55     15.75 o 
   8   5   2      354.07      401.17     29.66 o 
   9   5   2      260.98      254.13     25.53 o 
  -9   6   2       49.54       36.57     28.57 o 
  -8   6   2       53.91       34.27     35.96 o 
  -7   6   2        0.16       -8.13      8.28 o 
  -6   6   2        7.50       10.37      5.51 o 
  -5   6   2       73.02       80.59      3.95 o 
  -4   6   2       79.23       82.59      6.90 o 
  -3   6   2       53.94       49.09      5.27 o 
  -2   6   2      143.40      150.53      8.26 o 
  -1   6   2      723.80      687.60     16.59 o 
   0   6   2      665.56      617.80     11.95 o 
   1   6   2     5559.49     5782.68     83.99 o 
   2   6   2      271.69      313.23     11.82 o 
   3   6   2      478.33      516.47     14.44 o 
   4   6   2      399.72      428.47      8.61 o 
   5   6   2       56.22       40.32      2.29 o 
   6   6   2      215.00      217.79     14.87 o 
   7   6   2        2.51       10.80      8.64 o 
   8   6   2       22.45       27.02     16.63 o 
   9   6   2        6.62       15.24     15.29 o 
  -9   7   2       13.59       -2.42     11.96 o 
  -8   7   2      243.86      260.95     26.42 o 
  -7   7   2     1093.10     1216.62     63.67 o 
  -6   7   2     1306.95     1416.81     30.50 o 
  -5   7   2     1343.96     1379.77     34.38 o 
  -4   7   2      113.45      147.49     11.97 o 
  -3   7   2      684.44      700.63     16.19 o 
  -2   7   2     1745.01     1850.64     36.06 o 
  -1   7   2     1786.78     1742.65     27.74 o 
   0   7   2     3943.40     3758.42     54.61 o 
   1   7   2      174.10      162.93      7.50 o 
   2   7   2     1965.27     2014.34     33.67 o 
   3   7   2     1441.64     1606.98     29.92 o 
   4   7   2      998.52     1058.73     31.66 o 
   5   7   2       57.07       54.73      4.52 o 
   6   7   2       31.31       47.65     10.16 o 
   7   7   2      812.00      844.17     29.93 o 
   8   7   2      586.66      697.81     47.34 o 
  -8   8   2        9.70       17.78     16.39 o 
  -7   8   2       21.67       24.40      9.06 o 
  -6   8   2      167.22      203.19     13.71 o 
  -5   8   2      472.58      504.89     17.71 o 
  -4   8   2      158.47      168.63     10.05 o 
  -3   8   2      572.10      580.52     16.02 o 
  -2   8   2     3706.75     3591.64     59.19 o 
  -1   8   2      325.64      286.75     20.90 o 
   0   8   2      702.00      733.99     18.42 o 
   1   8   2      903.06      902.02     18.20 o 
   2   8   2     3282.52     3165.02     67.34 o 
   3   8   2     2557.58     2631.97     65.69 o 
   4   8   2     1601.05     1643.94     32.37 o 
   5   8   2       82.56       86.12      4.77 o 
   6   8   2      138.04      151.02     14.78 o 
   7   8   2       11.85       20.27      9.59 o 
   8   8   2        1.77        4.06      9.49 o 
  -8   9   2        0.45       -2.34     12.82 o 
  -7   9   2       11.61       16.94      9.77 o 
  -6   9   2      187.74      187.52     10.22 o 
  -5   9   2        5.01       10.23      5.94 o 
  -4   9   2      391.51      383.27     17.99 o 
  -3   9   2       76.05       80.07      7.37 o 
  -2   9   2       36.34       38.57      6.66 o 
  -1   9   2      208.84      217.76     14.43 o 
   0   9   2      303.77      277.98     11.88 o 
   1   9   2        0.01        1.98      3.65 o 
   2   9   2       16.14       21.81      6.69 o 
   3   9   2      116.23      129.81      9.25 o 
   4   9   2       76.73       64.68      8.75 o 
   5   9   2        0.10        5.80      3.32 o 
   6   9   2       54.62       58.28     11.31 o 
   7   9   2       32.92       30.72     11.88 o 
   8   9   2        1.71       -0.15      9.14 o 
  -7  10   2       10.15        6.75      6.88 o 
  -6  10   2       73.71       58.23      8.94 o 
  -5  10   2        0.85       -5.92      6.39 o 
  -4  10   2       48.89       50.18      8.20 o 
  -3  10   2       92.58       89.99      8.48 o 
  -2  10   2     1597.75     1625.39     44.75 o 
  -1  10   2      391.05      374.35     15.41 o 
   0  10   2      804.18      830.31     21.41 o 
   1  10   2       10.37       14.07      5.84 o 
   2  10   2        5.57       10.64      5.85 o 
   3  10   2      562.86      581.69     19.67 o 
   4  10   2     1135.88     1210.05     55.33 o 
   5  10   2      229.36      241.09     14.86 o 
   6  10   2        4.15        3.56      8.94 o 
   7  10   2       25.48       40.78     13.32 o 
  -6  11   2      221.43      252.27     15.50 o 
  -5  11   2      362.75      408.89     22.07 o 
  -4  11   2      385.78      426.21     19.05 o 
  -3  11   2     1080.10     1088.68     44.50 o 
  -2  11   2     1128.58     1162.62     27.29 o 
  -1  11   2      437.12      443.68     19.31 o 
   0  11   2       80.66       77.00      8.92 o 
   1  11   2       59.03       63.44      7.97 o 
   2  11   2        1.90        1.83      5.40 o 
   3  11   2       28.14       23.07      7.76 o 
   4  11   2      146.71      173.94     16.86 o 
   5  11   2      582.77      632.61     27.70 o 
   6  11   2      377.69      465.27     30.59 o 
  -6  12   2       16.50       23.44      8.54 o 
  -5  12   2      144.97      142.64     17.68 o 
  -4  12   2       49.68       39.77      9.18 o 
  -3  12   2        6.12       10.17      5.98 o 
  -2  12   2        5.90        5.87      5.55 o 
  -1  12   2      149.89      158.14     14.47 o 
   0  12   2      243.36      235.32     14.33 o 
   1  12   2      460.15      503.03     19.50 o 
   2  12   2      171.18      178.35     14.63 o 
   3  12   2       32.79       20.30      8.19 o 
   4  12   2       32.42       32.90      9.53 o 
   5  12   2        0.71        1.39      7.55 o 
   6  12   2        7.40       12.15      8.54 o 
  -5  13   2        3.28        0.15      7.18 o 
  -4  13   2       25.24       22.32      7.95 o 
  -3  13   2       16.14        7.02      7.38 o 
  -2  13   2        0.58        0.10      5.47 o 
  -1  13   2        6.23       -0.02      5.21 o 
   0  13   2        0.47       -1.45      5.28 o 
   1  13   2        4.15       11.08      9.07 o 
   2  13   2        0.01        5.23      6.74 o 
   3  13   2        8.82       13.94      7.67 o 
   4  13   2        3.45        5.00      6.88 o 
   5  13   2        2.58       -0.34      7.21 o 
  -3  14   2        7.95        3.03      6.14 o 
  -2  14   2       13.64       19.50     10.28 o 
  -1  14   2       55.85       47.52     11.00 o 
   0  14   2      295.54      309.70     20.96 o 
   1  14   2      511.52      498.50     28.67 o 
   2  14   2      569.01      596.83     35.05 o 
   3  14   2       81.23       76.85     11.70 o 
   0  15   2        8.39        1.75      6.41 o 
 -10   1   3        6.20        5.90      8.65 o 
  -9   1   3       35.11       38.55     11.37 o 
  -8   1   3       13.30       15.73      5.47 o 
  -7   1   3      131.09      131.92      3.84 o 
  -6   1   3     1660.56     1595.24     21.43 o 
  -5   1   3     3780.60     3747.60     46.33 o 
  -4   1   3     4045.31     3837.54     48.54 o 
  -3   1   3     6025.35     5776.76     59.84 o 
  -2   1   3      148.42      162.58      4.58 o 
  -1   1   3      285.64      231.04      2.66 o 
   0   1   3     8480.38     8623.17    130.44 o 
   1   1   3     2442.09     2435.29     23.34 o 
   2   1   3     1511.54     1553.37     15.54 o 
   3   1   3      988.16      913.67     12.11 o 
   4   1   3     2543.78     2369.26     29.72 o 
   5   1   3     1368.08     1336.15     19.54 o 
   6   1   3     1121.93     1034.57     26.41 o 
   7   1   3      150.71      115.47     13.30 o 
   8   1   3      225.39      180.90      8.85 o 
   9   1   3      306.19      308.50     19.10 o 
 -10   2   3      142.28      117.71     23.92 o 
  -9   2   3      400.38      435.49     19.02 o 
  -8   2   3      262.71      256.25     13.60 o 
  -7   2   3      362.44      334.18     10.31 o 
  -6   2   3      183.51      147.86      7.37 o 
  -5   2   3      527.43      557.18     13.31 o 
  -4   2   3      181.29      188.61      7.19 o 
  -3   2   3        1.86        3.57      2.17 o 
  -2   2   3      321.15      270.18      4.15 o 
  -1   2   3     2207.37     2088.17     41.07 o 
   0   2   3    28440.39    30275.04    508.05 o 
   1   2   3     7513.01     7100.26     91.27 o 
   2   2   3     3781.30     3392.78     35.37 o 
   3   2   3     2123.21     1888.20     28.42 o 
   4   2   3     2537.22     2334.24     33.25 o 
   5   2   3     1794.79     1722.00     35.00 o 
   6   2   3     1961.59     1943.74     45.07 o 
   7   2   3      347.29      375.03     20.22 o 
   8   2   3       31.23       37.55     13.06 o 
   9   2   3        8.26        0.92      7.44 o 
  -9   3   3       72.00       49.99     12.43 o 
  -8   3   3      131.38      149.88      8.99 o 
  -7   3   3        3.56        6.33      5.11 o 
  -6   3   3      730.08      675.84     16.12 o 
  -5   3   3      386.91      364.34     29.08 o 
  -4   3   3     1192.85     1159.49     16.86 o 
  -3   3   3     2563.95     2536.20     27.18 o 
  -2   3   3     3083.08     3125.04     37.94 o 
  -1   3   3     2755.35     2614.49     32.26 o 
   0   3   3      131.18      145.37      3.51 o 
   1   3   3      414.23      402.98      5.55 o 
   2   3   3      237.92      299.03      6.05 o 
   3   3   3        7.24       16.45      2.56 o 
   4   3   3      298.82      287.05     10.91 o 
   5   3   3     1169.22     1105.42     24.75 o 
   6   3   3      481.70      469.88     17.84 o 
   7   3   3      831.99      805.32     26.96 o 
   8   3   3      215.30      250.77     19.43 o 
   9   3   3       45.05       43.23     12.60 o 
  -9   4   3       32.91       21.48      6.29 o 
  -8   4   3      161.23      159.85     11.61 o 
  -7   4   3       54.82       52.16      7.37 o 
  -6   4   3        4.03        2.93      5.38 o 
  -5   4   3        4.03        1.24      1.62 o 
  -4   4   3       29.63       30.33      2.65 o 
  -3   4   3        1.23        3.32      1.69 o 
  -2   4   3      325.51      291.71      6.19 o 
  -1   4   3     1871.65     1644.98     21.46 o 
   0   4   3     3354.35     3130.94     39.48 o 
   1   4   3      824.33      722.66     14.83 o 
   2   4   3     2476.18     2646.59     34.34 o 
   3   4   3      188.28      183.78      8.07 o 
   4   4   3      610.01      552.41     13.06 o 
   5   4   3       82.59       78.12      8.25 o 
   6   4   3      650.46      655.46     23.67 o 
   7   4   3        4.97        5.91      6.88 o 
   8   4   3        2.24        0.56      6.35 o 
   9   4   3      142.67      134.93     17.83 o 
  -9   5   3      146.51      171.77     20.11 o 
  -8   5   3      311.41      320.95     15.42 o 
  -7   5   3      559.27      513.04     27.49 o 
  -6   5   3      107.09       92.31     14.27 o 
  -5   5   3     1023.01      954.00     14.61 o 
  -4   5   3     2754.85     2565.93     32.45 o 
  -3   5   3     4914.55     4614.79     65.88 o 
  -2   5   3     3612.78     3130.28     40.48 o 
  -1   5   3      597.46      439.53     11.95 o 
   0   5   3       61.86       80.68      6.07 o 
   1   5   3      756.59      748.27     18.08 o 
   2   5   3      116.40      118.76      5.34 o 
   3   5   3      310.59      306.39      8.15 o 
   4   5   3      210.96      190.88      6.20 o 
   5   5   3      435.02      424.13     20.58 o 
   6   5   3      566.40      568.78     22.52 o 
   7   5   3      455.30      453.85     20.99 o 
   8   5   3      210.65      217.16     20.76 o 
   9   5   3      141.08      152.74     21.38 o 
  -9   6   3      107.29       69.49     61.63 o 
  -8   6   3      277.99      293.11     21.80 o 
  -7   6   3      244.01      261.19     23.64 o 
  -6   6   3       74.87       62.50      3.96 o 
  -5   6   3      242.64      210.05      7.61 o 
  -4   6   3       91.19       89.10      6.02 o 
  -3   6   3      417.05      357.68      8.79 o 
  -2   6   3     2371.32     2207.25     31.93 o 
  -1   6   3     1718.27     1588.73     22.77 o 
   0   6   3      875.01      686.10     12.20 o 
   1   6   3     7825.62     7506.99    116.23 o 
   2   6   3     5861.07     5375.78     86.32 o 
   3   6   3     5042.20     4840.58     73.96 o 
   4   6   3     2386.92     2246.95     35.34 o 
   5   6   3      625.06      599.06     17.98 o 
   6   6   3      183.74      178.24     13.22 o 
   7   6   3       41.43       36.21     11.51 o 
   8   6   3        1.11       -5.37      9.68 o 
   9   6   3        6.31       19.64     13.69 o 
  -8   7   3        3.46        4.16     11.77 o 
  -7   7   3       64.49       91.72     16.22 o 
  -6   7   3      137.83      162.52     10.65 o 
  -5   7   3      109.25      100.32      5.31 o 
  -4   7   3        1.45       -1.22      4.18 o 
  -3   7   3        1.17       -0.41      4.79 o 
  -2   7   3       96.98       85.36      7.69 o 
  -1   7   3       27.93       18.91      4.20 o 
   0   7   3      608.58      563.46     12.40 o 
   1   7   3      220.84      235.64      8.12 o 
   2   7   3      168.77      160.56      8.21 o 
   3   7   3       68.57       65.90      7.90 o 
   4   7   3       48.45       47.87      5.56 o 
   5   7   3      176.30      165.72      7.16 o 
   6   7   3      178.27      161.08     13.61 o 
   7   7   3       22.13       30.31     10.06 o 
   8   7   3       16.71       11.26     12.44 o 
  -8   8   3      134.07      109.83     43.66 o 
  -7   8   3      301.52      320.58     17.12 o 
  -6   8   3       27.92       27.77      5.22 o 
  -5   8   3        0.01        3.41      3.30 o 
  -4   8   3      910.41      893.54     22.81 o 
  -3   8   3      333.11      325.45     11.27 o 
  -2   8   3        1.26        4.44      3.90 o 
  -1   8   3       24.72       23.33      4.44 o 
   0   8   3        7.92        9.64      4.97 o 
   1   8   3     1431.63     1267.58     34.03 o 
   2   8   3     1692.75     1607.83     36.68 o 
   3   8   3      273.29      265.37     12.05 o 
   4   8   3       21.39       14.29      6.22 o 
   5   8   3      103.33      106.05      7.42 o 
   6   8   3        6.53        5.73      7.18 o 
   7   8   3      203.23      229.38     28.83 o 
   8   8   3       62.58       61.77     15.93 o 
  -8   9   3       81.19       92.00     23.84 o 
  -7   9   3      277.70      274.47     16.12 o 
  -6   9   3      512.21      497.42     26.16 o 
  -5   9   3      602.55      608.70     21.73 o 
  -4   9   3     1053.89     1045.32     26.95 o 
  -3   9   3      248.93      226.74     13.86 o 
  -2   9   3     2722.62     2534.63     45.38 o 
  -1   9   3     1840.37     1660.22     59.75 o 
   0   9   3     1222.90     1108.06     24.79 o 
   1   9   3      211.08      191.53     10.33 o 
   2   9   3       77.10       74.99      7.33 o 
   3   9   3      346.96      332.69     14.17 o 
   4   9   3       90.80       83.08      9.67 o 
   5   9   3      438.15      402.89     14.79 o 
   6   9   3      185.43      189.28     16.20 o 
   7   9   3      474.77      534.56     32.52 o 
  -7  10   3        0.35       -1.68      5.79 o 
  -6  10   3       13.79       11.29      4.05 o 
  -5  10   3      223.33      242.95     12.54 o 
  -4  10   3       34.13       30.91      7.51 o 
  -3  10   3       21.38       25.97      6.48 o 
  -2  10   3      716.77      677.91     18.58 o 
  -1  10   3     1583.73     1395.27     36.32 o 
   0  10   3      393.15      358.95     15.43 o 
   1  10   3       26.48       37.37      8.68 o 
   2  10   3        8.57        7.64      5.01 o 
   3  10   3      363.34      365.34     15.42 o 
   4  10   3      608.70      619.01     24.55 o 
   5  10   3      589.36      598.60     29.89 o 
   6  10   3       61.15       66.90     15.19 o 
   7  10   3        5.03       -4.01      9.66 o 
  -6  11   3        1.10       -1.24      7.85 o 
  -5  11   3        1.66       -3.94      6.60 o 
  -4  11   3        8.53        8.12      5.34 o 
  -3  11   3       15.60       13.07      6.29 o 
  -2  11   3       36.87       34.57      7.11 o 
  -1  11   3       19.90       16.70      6.35 o 
   0  11   3      278.21      246.49     12.34 o 
   1  11   3       37.89       35.32      7.40 o 
   2  11   3       10.69       16.88      6.86 o 
   3  11   3       42.12       31.29      9.24 o 
   4  11   3       66.07       58.09     10.20 o 
   5  11   3        1.01        7.40      5.94 o 
   6  11   3        1.45       -9.23      9.23 o 
  -6  12   3       10.68       13.74      9.58 o 
  -5  12   3       73.69       77.24     10.07 o 
  -4  12   3       13.13       14.58      6.79 o 
  -3  12   3       25.65       28.38      7.18 o 
  -2  12   3      185.98      169.11     48.25 o 
  -1  12   3      654.80      588.50     19.35 o 
   0  12   3      312.10      317.05     17.48 o 
   1  12   3      111.12      111.38     10.75 o 
   2  12   3      245.69      238.59     14.72 o 
   3  12   3      465.23      507.41     21.87 o 
   4  12   3      434.94      437.24     24.49 o 
   5  12   3      288.58      303.95     23.88 o 
  -5  13   3      281.84      316.06     26.49 o 
  -4  13   3      131.18      124.63     12.36 o 
  -3  13   3       98.60       68.94     17.16 o 
  -2  13   3       73.87       56.17     17.42 o 
  -1  13   3      332.00      310.87     16.07 o 
   0  13   3      189.36      175.74     32.83 o 
   1  13   3       89.08       88.39     11.61 o 
   2  13   3        2.16        3.70      7.22 o 
   3  13   3       93.26       80.16     18.49 o 
   4  13   3       42.18       32.32      9.71 o 
  -3  14   3        3.54       11.17     11.14 o 
  -2  14   3       17.34       19.69      7.70 o 
  -1  14   3        0.25       -0.13      4.34 o 
   0  14   3      103.54       85.56     17.93 o 
   1  14   3       70.12       76.52     12.02 o 
   2  14   3      187.94      208.40     18.84 o 
   3  14   3        4.47        0.38      5.78 o 
 -10   0   4        2.35       -0.67     13.00 o 
  -9   0   4      106.39       67.08     52.38 o 
  -8   0   4     1752.28     1692.14     55.75 o 
  -7   0   4     2174.47     2258.67     45.11 o 
  -6   0   4      951.50      996.58     19.42 o 
  -5   0   4      150.39      162.36      8.75 o 
  -4   0   4     3444.73     3331.34     61.29 o 
  -3   0   4       35.74       27.27      2.56 o 
  -2   0   4      411.83      452.49      6.79 o 
  -1   0   4     1856.91     2131.64     21.30 o 
   0   0   4     4685.27     4904.18     97.08 o 
   1   0   4    12798.03    14517.45    221.12 o 
   2   0   4    33435.23    41599.59   1031.12 o 
   3   0   4     5491.15     5392.47    315.31 o 
   4   0   4     5238.59     5581.15    107.93 o 
   5   0   4      189.74      155.83     12.06 o 
   6   0   4      142.65      146.23      8.17 o 
   7   0   4     1824.51     1624.61     81.54 o 
   8   0   4     1205.91     1195.77     46.38 o 
   9   0   4      114.93      112.56     21.69 o 
 -10   1   4        0.40        0.93      6.51 o 
  -9   1   4       33.37       17.52     10.05 o 
  -8   1   4      191.77      239.86     10.15 o 
  -7   1   4      390.50      414.68     12.09 o 
  -6   1   4      184.62      228.72      6.39 o 
  -5   1   4      477.65      492.85      9.47 o 
  -4   1   4     1202.42     1161.88     12.80 o 
  -3   1   4     6596.32     6978.75     71.26 o 
  -2   1   4     7892.85     8348.16     85.65 o 
  -1   1   4     2453.24     2733.14     22.57 o 
   0   1   4     5815.30     6515.16    168.12 o 
   1   1   4      396.40      327.60      5.15 o 
   2   1   4      222.58      236.54      4.60 o 
   3   1   4      801.49      828.00     13.32 o 
   4   1   4      146.61      223.14     10.94 o 
   5   1   4     2018.68     2060.65     32.34 o 
   6   1   4     1022.21      934.49     24.54 o 
   7   1   4      129.83      134.91      6.99 o 
   8   1   4      322.30      303.06     12.45 o 
   9   1   4       87.01       90.15     14.61 o 
 -10   2   4       27.75        8.92      7.58 o 
  -9   2   4        2.87        1.60      4.85 o 
  -8   2   4      115.55      111.72      7.11 o 
  -7   2   4      596.15      633.73     15.77 o 
  -6   2   4       52.76       61.96      5.45 o 
  -5   2   4       26.29       18.08      5.09 o 
  -4   2   4     4650.11     4947.92     60.15 o 
  -3   2   4      285.38      319.66      6.10 o 
  -2   2   4       43.37       50.75      2.80 o 
  -1   2   4    13408.18    15029.31    245.40 o 
   0   2   4      120.98      133.15      3.19 o 
   1   2   4     9623.12    11036.41    143.80 o 
   2   2   4     6061.07     6446.34     74.81 o 
   3   2   4      130.88      137.77      3.29 o 
   4   2   4      269.18      288.19      6.18 o 
   5   2   4      645.12      587.03     14.65 o 
   6   2   4        7.92        9.78      8.24 o 
   7   2   4       69.71       73.62     11.23 o 
   8   2   4       17.32       31.70     10.30 o 
   9   2   4       21.04       19.47     10.87 o 
  -9   3   4      222.20      238.04     11.46 o 
  -8   3   4      328.97      338.91     14.21 o 
  -7   3   4       60.75       68.46      7.17 o 
  -6   3   4        4.90        8.85      4.27 o 
  -5   3   4      543.95      597.13     10.88 o 
  -4   3   4     5473.80     5874.15     83.52 o 
  -3   3   4     8293.64     8537.92    125.89 o 
  -2   3   4    14570.84    16535.54    347.85 o 
  -1   3   4       64.11       65.88      4.54 o 
   0   3   4      428.57      382.10      5.59 o 
   1   3   4       56.64      108.27      4.43 o 
   2   3   4     1041.97     1040.71     14.17 o 
   3   3   4     1458.37     1367.13     19.34 o 
   4   3   4      365.48      363.04     12.78 o 
   5   3   4      366.64      389.34     12.09 o 
   6   3   4     1051.25     1121.50     26.71 o 
   7   3   4     1701.53     1684.58     47.71 o 
   8   3   4      136.94      147.55     15.62 o 
   9   3   4       78.55       84.52     15.44 o 
  -9   4   4      368.35      396.65     20.11 o 
  -8   4   4      212.11      264.85     13.40 o 
  -7   4   4      219.66      234.99     15.88 o 
  -6   4   4      117.91      142.85     14.84 o 
  -5   4   4      357.12      394.16     11.61 o 
  -4   4   4       52.66       75.64      5.88 o 
  -3   4   4        2.95        2.97      1.76 o 
  -2   4   4      974.70     1006.59     13.04 o 
  -1   4   4     5313.63     5388.11     67.32 o 
   0   4   4     6789.30     7093.68     97.19 o 
   1   4   4     3917.67     4133.69     46.99 o 
   2   4   4     6416.04     6857.35     97.34 o 
   3   4   4     1924.39     1901.80     28.51 o 
   4   4   4     2651.11     2586.78     35.67 o 
   5   4   4     3094.28     3147.85     63.39 o 
   6   4   4     1285.07     1299.24     30.49 o 
   7   4   4      351.65      385.06     19.91 o 
   8   4   4        9.94       22.44     11.59 o 
   9   4   4       32.91       45.91     16.31 o 
  -9   5   4       79.85       64.69     26.69 o 
  -8   5   4        8.84       10.16      6.47 o 
  -7   5   4       90.51       75.35      8.58 o 
  -6   5   4      786.89      742.46     24.10 o 
  -5   5   4      810.34      799.07     14.20 o 
  -4   5   4      228.19      236.05      7.13 o 
  -3   5   4      344.75      303.60     13.54 o 
  -2   5   4       67.11       48.58      3.55 o 
  -1   5   4     1738.34     1743.23     23.53 o 
   0   5   4     3106.84     2940.72     36.89 o 
   1   5   4     1792.86     2013.83     27.58 o 
   2   5   4       16.55       22.46      3.45 o 
   3   5   4     1557.10     1552.24     24.45 o 
   4   5   4       23.21       35.75      3.88 o 
   5   5   4      165.41      237.13     12.61 o 
   6   5   4      130.21      171.53     12.85 o 
   7   5   4      115.96      118.41     11.54 o 
   8   5   4      146.93      168.58     17.61 o 
   9   5   4      104.39       99.97     19.34 o 
  -9   6   4       41.87       13.31     26.84 o 
  -8   6   4       51.36       50.34      9.63 o 
  -7   6   4       18.53       19.79     11.76 o 
  -6   6   4        1.41        2.46      5.45 o 
  -5   6   4        1.33        4.60      2.62 o 
  -4   6   4       18.20       32.08      3.78 o 
  -3   6   4      184.01      189.76      6.93 o 
  -2   6   4      157.98      145.10      8.01 o 
  -1   6   4       23.73       30.06      4.05 o 
   0   6   4     2308.83     2363.68     33.35 o 
   1   6   4     1152.90     1100.18     21.51 o 
   2   6   4      376.46      373.68     10.62 o 
   3   6   4      250.21      324.77      8.25 o 
   4   6   4       78.59      113.81      7.17 o 
   5   6   4       76.12       62.24      4.46 o 
   6   6   4      667.27      677.22     23.80 o 
   7   6   4       41.44       41.08     10.57 o 
   8   6   4       13.97        6.46      9.03 o 
  -8   7   4        1.30        4.73     11.36 o 
  -7   7   4      210.53      260.35     20.94 o 
  -6   7   4     1336.68     1308.02     30.06 o 
  -5   7   4     3051.58     3252.04     53.63 o 
  -4   7   4     2014.23     2052.63     37.79 o 
  -3   7   4      764.00      813.63     25.49 o 
  -2   7   4       10.64       10.98      5.17 o 
  -1   7   4     2704.06     2560.55     54.46 o 
   0   7   4     6361.20     6060.25     96.21 o 
   1   7   4     2819.19     2724.25     42.58 o 
   2   7   4      189.15      187.83      9.70 o 
   3   7   4      381.19      436.12     11.14 o 
   4   7   4     1066.75     1190.84     21.91 o 
   5   7   4      164.24      221.86     12.12 o 
   6   7   4      270.47      354.03     21.26 o 
   7   7   4       84.52       98.14     13.60 o 
   8   7   4      259.77      326.80     20.19 o 
  -8   8   4       21.72       26.07     12.59 o 
  -7   8   4        2.42        6.26     11.95 o 
  -6   8   4      249.86      267.02     19.43 o 
  -5   8   4      185.19      205.31      8.90 o 
  -4   8   4      215.49      218.46     10.40 o 
  -3   8   4      303.26      290.72      9.95 o 
  -2   8   4      195.19      206.05     10.37 o 
  -1   8   4     1229.34     1288.67     25.00 o 
   0   8   4      410.69      429.50     11.29 o 
   1   8   4     1770.72     1809.95     34.77 o 
   2   8   4      621.09      660.79     19.10 o 
   3   8   4     1022.16     1025.37     22.74 o 
   4   8   4      453.51      492.36     12.54 o 
   5   8   4      831.67      832.46     26.62 o 
   6   8   4      389.94      381.02     20.39 o 
   7   8   4       25.73       16.09     11.09 o 
   8   8   4        3.92        6.93     11.39 o 
  -8   9   4       16.73       32.84     14.94 o 
  -7   9   4        1.16        1.66      5.09 o 
  -6   9   4      129.83      140.52      8.67 o 
  -5   9   4        6.32        5.35      3.87 o 
  -4   9   4       16.32       17.86      5.66 o 
  -3   9   4      180.31      188.09      9.08 o 
  -2   9   4      595.03      589.01     14.83 o 
  -1   9   4        0.34        6.06      4.43 o 
   0   9   4       46.69       50.17      7.01 o 
   1   9   4        8.41       12.03      6.55 o 
   2   9   4       65.89       70.11      7.82 o 
   3   9   4      180.53      199.31     12.05 o 
   4   9   4      197.75      200.02     10.15 o 
   5   9   4       66.94       77.86      8.36 o 
   6   9   4       77.01       90.94     13.58 o 
   7   9   4      202.00      232.02     22.52 o 
  -7  10   4       12.86       10.74      8.19 o 
  -6  10   4       32.27       27.87      6.86 o 
  -5  10   4       37.82       43.13      7.39 o 
  -4  10   4      660.98      671.58     21.21 o 
  -3  10   4       36.97       35.30      7.80 o 
  -2  10   4      372.74      360.11     15.27 o 
  -1  10   4     1458.16     1420.29     49.04 o 
   0  10   4      628.56      631.82     20.40 o 
   1  10   4        3.53        2.07      4.44 o 
   2  10   4       24.60       25.88      6.81 o 
   3  10   4      960.21      936.58     33.20 o 
   4  10   4      858.31      905.65     32.40 o 
   5  10   4      630.05      653.78     34.69 o 
   6  10   4       85.73      102.76     17.33 o 
   7  10   4        0.78       -7.33     11.70 o 
  -6  11   4      257.02      293.29     17.11 o 
  -5  11   4       62.47       75.74     10.32 o 
  -4  11   4      119.43      133.17     13.16 o 
  -3  11   4      933.67      916.77     52.93 o 
  -2  11   4     1158.10     1132.72     79.88 o 
  -1  11   4     1013.89      966.71     44.46 o 
   0  11   4      121.30      122.59      9.10 o 
   1  11   4        5.16        1.13      4.51 o 
   2  11   4       27.80       33.17      8.49 o 
   3  11   4        4.87        5.57      6.32 o 
   4  11   4       17.34       26.80      6.67 o 
   5  11   4       34.34       28.85      9.76 o 
   6  11   4      157.66      206.25     19.56 o 
  -6  12   4       27.11       19.10     10.07 o 
  -5  12   4        1.33        3.92      5.33 o 
  -4  12   4       21.20       34.47     10.09 o 
  -3  12   4        0.04        8.49      6.36 o 
  -2  12   4        3.46       -0.43      5.08 o 
  -1  12   4       26.96       19.11      8.23 o 
   0  12   4       57.23       49.76     10.69 o 
   1  12   4      227.00      252.12     15.92 o 
   2  12   4      305.00      289.13     15.20 o 
   3  12   4      469.54      485.82     19.83 o 
   4  12   4      144.11      115.54     18.56 o 
   5  12   4        1.52        5.03      6.42 o 
  -4  13   4        0.20       -1.08      5.24 o 
  -3  13   4        2.29        8.57      8.12 o 
  -2  13   4       15.66       10.38      6.83 o 
  -1  13   4      129.98      128.09     23.85 o 
   0  13   4       35.22       21.38      7.83 o 
   1  13   4        2.82       11.00      7.58 o 
   2  13   4       24.05       29.53      9.40 o 
   3  13   4       32.08       31.51      9.21 o 
   4  13   4       19.11       14.86      6.56 o 
  -3  14   4      111.81       94.37     19.69 o 
  -2  14   4       19.25       23.62      7.49 o 
  -1  14   4        3.51       11.30      7.24 o 
   0  14   4       28.68       18.16      9.06 o 
   1  14   4      246.67      249.95     20.06 o 
   2  14   4      324.61      338.50     22.06 o 
   3  14   4      363.94      385.19     24.12 o 
 -10   1   5       17.02        0.87      8.77 o 
  -9   1   5       35.64       24.28     13.96 o 
  -8   1   5        0.74        4.55      4.45 o 
  -7   1   5        8.56       16.14      3.92 o 
  -6   1   5      543.01      537.19     11.02 o 
  -5   1   5     1138.84     1073.39     13.96 o 
  -4   1   5     6499.80     6266.49     71.18 o 
  -3   1   5     4579.67     4217.82     43.72 o 
  -2   1   5     1872.36     1726.16     22.31 o 
  -1   1   5     3613.35     3219.16     42.37 o 
   0   1   5       28.08       29.63      2.30 o 
   1   1   5     1051.42      955.95      9.26 o 
   2   1   5     7285.99     6923.77     84.52 o 
   3   1   5      684.31      716.95     11.82 o 
   4   1   5        0.21        1.61      3.63 o 
   5   1   5     1693.23     1555.44     26.68 o 
   6   1   5      584.34      546.29      8.72 o 
   7   1   5      162.50      137.08      9.22 o 
   8   1   5       59.27       45.99      8.16 o 
   9   1   5       77.88       55.41     15.94 o 
  -9   2   5      266.36      279.73     10.97 o 
  -8   2   5      353.14      356.72     11.16 o 
  -7   2   5     1442.57     1382.85     25.22 o 
  -6   2   5      183.75      169.21      7.57 o 
  -5   2   5      148.58      123.73      8.49 o 
  -4   2   5      424.43      427.79      6.76 o 
  -3   2   5        0.21        3.41      1.55 o 
  -2   2   5      284.91      305.87      5.31 o 
  -1   2   5      922.13      920.29     11.55 o 
   0   2   5     8674.50     8533.78    251.43 o 
   1   2   5     6988.74     6691.52     79.96 o 
   2   2   5     9318.35     8806.36    111.80 o 
   3   2   5     6659.22     6379.57     78.43 o 
   4   2   5     1546.81     1426.75     20.20 o 
   5   2   5     3315.21     3185.29     42.65 o 
   6   2   5     1053.24     1001.84     26.83 o 
   7   2   5     1074.78     1086.15     32.29 o 
   8   2   5      246.02      233.85     10.77 o 
   9   2   5       46.62       46.54     13.39 o 
  -9   3   5        2.00        2.05      5.31 o 
  -8   3   5        9.33       11.86      6.39 o 
  -7   3   5      528.27      556.30     16.98 o 
  -6   3   5     1128.70     1085.39     19.32 o 
  -5   3   5       35.69       37.47      3.28 o 
  -4   3   5        3.18        2.92      2.99 o 
  -3   3   5      637.67      594.86      8.59 o 
  -2   3   5     2197.52     2080.71     27.23 o 
  -1   3   5     7163.70     7311.56    333.89 o 
   0   3   5     2381.66     2173.38     25.53 o 
   1   3   5      290.92      331.13      6.25 o 
   2   3   5        8.50        6.07      2.41 o 
   3   3   5       70.16       73.37      4.84 o 
   4   3   5      257.60      269.39      8.94 o 
   5   3   5      201.25      202.70     10.34 o 
   6   3   5      144.35      126.49      9.79 o 
   7   3   5      250.08      225.80     18.04 o 
   8   3   5      132.89      179.17     18.78 o 
   9   3   5      108.87      100.35     23.90 o 
  -9   4   5      119.66       75.88     30.39 o 
  -8   4   5      270.45      274.20     13.95 o 
  -7   4   5       45.07       56.20      9.23 o 
  -6   4   5        5.29        1.76      2.77 o 
  -5   4   5       12.66       25.69      3.18 o 
  -4   4   5      202.57      211.85      6.74 o 
  -3   4   5       24.05       20.92      2.75 o 
  -2   4   5      141.74      124.54      4.70 o 
  -1   4   5       16.33       22.18      2.11 o 
   0   4   5      292.32      323.98      5.51 o 
   1   4   5     5333.48     5124.99     88.51 o 
   2   4   5      613.65      602.77     10.00 o 
   3   4   5       11.81        9.94      2.78 o 
   4   4   5      357.16      323.35     14.39 o 
   5   4   5      123.41      111.73      8.26 o 
   6   4   5      139.36      160.16     13.14 o 
   7   4   5      390.29      427.76     24.04 o 
   8   4   5        2.23        0.13      6.45 o 
   9   4   5        2.95      -14.87     14.87 o 
  -9   5   5       20.91       10.84      8.51 o 
  -8   5   5      329.87      335.50     20.29 o 
  -7   5   5      328.77      350.74     15.50 o 
  -6   5   5       30.10       34.25      4.91 o 
  -5   5   5      293.68      260.70      7.99 o 
  -4   5   5     1253.66     1152.09     17.76 o 
  -3   5   5     4919.96     4778.53     59.66 o 
  -2   5   5     6616.63     6122.49     87.67 o 
  -1   5   5     3671.14     3275.84     65.91 o 
   0   5   5     4206.21     3906.04     95.44 o 
   1   5   5     1494.95     1491.35     19.47 o 
   2   5   5       36.37       31.76      4.50 o 
   3   5   5      210.18      212.26      6.53 o 
   4   5   5        2.75       10.14      3.74 o 
   5   5   5       11.23       10.56      5.99 o 
   6   5   5      448.70      429.29     21.80 o 
   7   5   5      707.32      698.62     28.08 o 
   8   5   5      466.89      464.43     26.27 o 
   9   5   5      202.29      215.60     22.17 o 
  -9   6   5       37.15       40.70     14.24 o 
  -8   6   5      139.99      130.14     17.64 o 
  -7   6   5      126.36      156.16     22.84 o 
  -6   6   5     1614.02     1484.25     56.84 o 
  -5   6   5     1061.82     1034.93     17.30 o 
  -4   6   5       51.73       48.56      4.59 o 
  -3   6   5     1278.88     1285.37     20.57 o 
  -2   6   5     2502.27     2459.08     34.18 o 
  -1   6   5      173.95      146.36      9.10 o 
   0   6   5        9.11        7.72      5.29 o 
   1   6   5      150.37      124.52      5.40 o 
   2   6   5     1896.67     1758.38     28.40 o 
   3   6   5     4809.48     4723.63     71.25 o 
   4   6   5     3403.65     3314.08     57.13 o 
   5   6   5      248.14      261.31      6.98 o 
   6   6   5      376.50      367.08     34.77 o 
   7   6   5        2.84       -7.73      7.73 o 
   8   6   5      137.82      167.82     18.57 o 
  -8   7   5        3.44        6.48     11.73 o 
  -7   7   5       13.27       17.69      6.59 o 
  -6   7   5       10.70        7.63      5.28 o 
  -5   7   5       60.78       68.36      5.08 o 
  -4   7   5        1.58        3.26      2.77 o 
  -3   7   5       29.37       37.58      5.68 o 
  -2   7   5       16.12       20.21      4.03 o 
  -1   7   5      841.08      753.75     13.24 o 
   0   7   5     1240.57     1233.97     31.17 o 
   1   7   5      615.02      564.35     14.79 o 
   2   7   5        5.01        7.99      3.12 o 
   3   7   5       42.86       50.29      4.92 o 
   4   7   5      156.39      142.64     10.09 o 
   5   7   5      165.46      156.59      9.22 o 
   6   7   5        3.14        9.83     12.91 o 
   7   7   5        3.20       12.01      9.96 o 
   8   7   5       53.33       67.21     13.68 o 
  -8   8   5       24.94       34.94     22.62 o 
  -7   8   5      123.47      143.89     19.38 o 
  -6   8   5      379.92      387.26     16.65 o 
  -5   8   5       50.71       53.78      5.75 o 
  -4   8   5      153.30      139.91      9.03 o 
  -3   8   5        5.55        7.43      3.24 o 
  -2   8   5       41.80       44.25      4.94 o 
  -1   8   5        0.76        3.45      3.45 o 
   0   8   5       67.02       71.17      6.50 o 
   1   8   5      356.23      332.45     19.79 o 
   2   8   5      765.05      737.71     18.06 o 
   3   8   5     1201.86     1202.24     26.44 o 
   4   8   5     1621.42     1603.29     35.83 o 
   5   8   5      194.92      172.63     10.56 o 
   6   8   5       55.62       57.56     11.55 o 
   7   8   5       65.03       53.41     14.62 o 
   8   8   5       30.48       28.09     12.98 o 
  -7   9   5      167.41      213.40     20.88 o 
  -6   9   5      280.70      282.86     11.31 o 
  -5   9   5     1066.36     1077.08     22.17 o 
  -4   9   5      364.57      365.05     11.75 o 
  -3   9   5      903.01      831.92     20.06 o 
  -2   9   5     1868.61     1700.99     33.07 o 
  -1   9   5      955.43      885.84     25.00 o 
   0   9   5     1896.78     1741.89     38.70 o 
   1   9   5      258.05      249.47     11.81 o 
   2   9   5        1.52        0.07      5.03 o 
   3   9   5        0.29       -2.89      3.62 o 
   4   9   5       23.50       20.60      5.74 o 
   5   9   5        9.39        4.86      5.05 o 
   6   9   5       25.29       36.05     11.29 o 
   7   9   5      133.07      142.99     19.64 o 
  -7  10   5        4.71        2.68      7.42 o 
  -6  10   5        1.71        6.43      4.36 o 
  -5  10   5       49.06       51.00      5.82 o 
  -4  10   5      114.95      116.82      8.29 o 
  -3  10   5      387.73      402.30     12.57 o 
  -2  10   5       19.86       15.85      6.40 o 
  -1  10   5      127.71      105.73      8.58 o 
   0  10   5      418.61      380.04     17.17 o 
   1  10   5      345.08      302.88     11.79 o 
   2  10   5      235.52      271.15     13.21 o 
   3  10   5      139.46      123.25      8.76 o 
   4  10   5      548.58      562.84     17.62 o 
   5  10   5      478.60      469.60     18.22 o 
   6  10   5      375.57      448.64     35.22 o 
   7  10   5       32.19       36.60     13.13 o 
  -6  11   5        1.08        0.19      5.17 o 
  -5  11   5        0.82        0.06      4.03 o 
  -4  11   5       53.52       66.11      7.69 o 
  -3  11   5        1.94       -5.27      5.27 o 
  -2  11   5        2.39        2.24      4.56 o 
  -1  11   5       24.50       27.39      5.95 o 
   0  11   5       28.94       40.70      7.31 o 
   1  11   5       29.91       31.99      6.62 o 
   2  11   5        2.56        3.89      7.06 o 
   3  11   5        1.36        1.43      5.04 o 
   4  11   5        2.61        8.61      5.25 o 
   5  11   5       10.82       13.18      8.53 o 
   6  11   5        1.44       -4.76     10.14 o 
  -5  12   5        2.96        3.71      6.06 o 
  -4  12   5      131.24      153.94     10.60 o 
  -3  12   5       59.73       48.37     11.91 o 
  -2  12   5       36.84       33.30      8.70 o 
  -1  12   5      503.99      469.45     20.06 o 
   0  12   5      640.10      562.52     24.47 o 
   1  12   5      244.45      222.49     12.81 o 
   2  12   5      115.16      133.22     15.73 o 
   3  12   5       14.58       14.99      7.40 o 
   4  12   5      293.26      276.60     13.26 o 
   5  12   5      257.63      272.37     23.86 o 
  -4  13   5      247.77      237.61     13.43 o 
  -3  13   5      103.47      102.55     18.02 o 
  -2  13   5       75.68       67.91     15.55 o 
  -1  13   5      218.67      218.60     12.13 o 
   0  13   5      158.03      127.64     25.85 o 
   1  13   5      482.89      494.23     24.17 o 
   2  13   5      164.96      180.19     18.65 o 
   3  13   5       19.09       18.88      9.07 o 
   4  13   5       16.67        9.75      6.56 o 
  -3  14   5        0.14       -0.02      4.85 o 
  -2  14   5        4.78       -5.83      5.83 o 
  -1  14   5       21.77       17.67      7.14 o 
   0  14   5        2.28        0.56      7.13 o 
   1  14   5       58.24       59.58     13.05 o 
   2  14   5       45.54       35.87     10.58 o 
  -9   0   6       49.27       35.00     26.87 o 
  -8   0   6      457.72      477.15     14.13 o 
  -7   0   6     1154.97     1175.39     28.16 o 
  -6   0   6     3634.10     3664.72     62.63 o 
  -5   0   6      100.06       77.41      6.07 o 
  -4   0   6      304.44      342.66      8.14 o 
  -3   0   6      816.16      838.39     14.34 o 
  -2   0   6       56.11       72.94      4.76 o 
  -1   0   6      124.12      140.49      3.68 o 
   0   0   6     5138.91     5313.31     65.55 o 
   1   0   6     2034.81     1965.53     24.30 o 
   2   0   6     6718.73     6667.89    106.49 o 
   3   0   6    23218.28    26777.82    612.83 o 
   4   0   6     7263.06     7521.12    161.66 o 
   5   0   6      796.62      799.51     24.44 o 
   6   0   6      224.70      225.67     13.06 o 
   7   0   6      768.56      781.59     21.92 o 
   8   0   6      614.95      597.60     47.05 o 
   9   0   6      194.89      187.28     30.30 o 
  -9   1   6        0.05        1.49      5.96 o 
  -8   1   6      127.31      151.16      7.57 o 
  -7   1   6       38.46       36.15      4.17 o 
  -6   1   6      204.85      206.12      7.99 o 
  -5   1   6      225.24      221.51      5.85 o 
  -4   1   6      954.73     1014.81     12.47 o 
  -3   1   6     6154.04     6803.19     71.52 o 
  -2   1   6     5283.09     5804.50     57.80 o 
  -1   1   6     2943.57     3185.64     25.93 o 
   0   1   6      228.71      232.36      3.10 o 
   1   1   6      915.96      898.32      8.82 o 
   2   1   6      299.42      303.72      5.95 o 
   3   1   6      751.30      729.94     10.66 o 
   4   1   6       11.51       33.76      3.92 o 
   5   1   6        4.26       14.13      3.51 o 
   6   1   6        4.45        5.69      2.57 o 
   7   1   6       13.99       15.60      4.81 o 
   8   1   6      341.94      350.33     25.15 o 
   9   1   6       78.13       65.92     14.87 o 
  -9   2   6       53.97       -0.29      4.55 o 
  -8   2   6        6.00        7.61      5.41 o 
  -7   2   6      278.48      268.69     11.69 o 
  -6   2   6      966.05     1014.86     17.86 o 
  -5   2   6      181.30      186.19      5.76 o 
  -4   2   6      603.41      592.40     10.43 o 
  -3   2   6     1590.92     1625.55     16.61 o 
  -2   2   6      342.59      393.94      4.35 o 
  -1   2   6      568.83      542.07     11.60 o 
   0   2   6      259.35      305.12      7.36 o 
   1   2   6       79.33      109.84      6.83 o 
   2   2   6      410.92      393.49      7.30 o 
   3   2   6     1301.17     1269.48     15.29 o 
   4   2   6        8.16       13.08      3.73 o 
   5   2   6       50.78       47.07      9.02 o 
   6   2   6        4.65        9.03      6.36 o 
   7   2   6       82.40       80.45      7.96 o 
   8   2   6       76.32       71.94      7.24 o 
   9   2   6       32.26       26.48     14.47 o 
  -9   3   6        6.26        1.43      5.00 o 
  -8   3   6      164.89      173.40     10.20 o 
  -7   3   6      256.93      286.48     10.82 o 
  -6   3   6       42.15       50.92      6.23 o 
  -5   3   6      272.92      318.73      7.23 o 
  -4   3   6      385.35      462.43      6.90 o 
  -3   3   6     4294.95     4461.63     48.63 o 
  -2   3   6     5590.06     6098.79    104.60 o 
  -1   3   6     7046.65     7017.20    101.70 o 
   0   3   6     6269.56     6244.61     74.68 o 
   1   3   6      298.05      332.58      6.39 o 
   2   3   6      428.51      453.96      6.66 o 
   3   3   6      955.65      932.65     11.83 o 
   4   3   6      856.67      895.98     18.23 o 
   5   3   6        6.42       30.40      5.88 o 
   6   3   6      555.68      581.97     18.13 o 
   7   3   6      788.45      820.10     35.98 o 
   8   3   6      288.34      283.74     22.94 o 
   9   3   6      141.20      123.85     22.78 o 
  -9   4   6      405.80      452.65     22.76 o 
  -8   4   6      403.24      445.20     14.59 o 
  -7   4   6      302.44      346.82     11.37 o 
  -6   4   6       99.88      112.89      6.14 o 
  -5   4   6      422.25      415.53     11.42 o 
  -4   4   6      407.56      391.02      8.47 o 
  -3   4   6     1924.68     2073.70     26.47 o 
  -2   4   6       10.44       12.95      1.45 o 
  -1   4   6      685.62      919.54     12.42 o 
   0   4   6     4939.43     5212.89     70.05 o 
   1   4   6     4703.78     5167.21     72.95 o 
   2   4   6     1631.74     1665.66     26.61 o 
   3   4   6      111.67      123.55      9.16 o 
   4   4   6     1992.93     1954.84     25.90 o 
   5   4   6     2085.32     2118.67     40.29 o 
   6   4   6     1762.64     1743.37     36.26 o 
   7   4   6      721.39      704.95     27.72 o 
   8   4   6       59.76       67.53     15.16 o 
   9   4   6       25.57       34.60     15.08 o 
  -9   5   6       18.37       25.14      8.31 o 
  -8   5   6      205.97      208.85     10.92 o 
  -7   5   6       74.31       71.57      9.33 o 
  -6   5   6      232.31      220.94      7.27 o 
  -5   5   6     1473.92     1464.24     22.67 o 
  -4   5   6     1158.73     1230.94     19.56 o 
  -3   5   6       20.87       24.74      2.66 o 
  -2   5   6        2.96       22.81      4.06 o 
  -1   5   6       79.34      183.79     18.86 o 
   0   5   6     1700.82     1748.48     26.99 o 
   1   5   6     6248.45     6666.17    104.28 o 
   2   5   6     1082.68     1170.10     20.32 o 
   3   5   6        0.21       -0.88      2.89 o 
   4   5   6      330.19      343.56     15.42 o 
   5   5   6      510.09      515.27     20.82 o 
   6   5   6      163.84      171.80     12.90 o 
   7   5   6       12.57       29.34     10.36 o 
   8   5   6        1.95       18.42     11.98 o 
  -9   6   6        3.74       18.15     12.24 o 
  -8   6   6      198.85      194.58     16.02 o 
  -7   6   6      159.58      162.19      8.22 o 
  -6   6   6      254.94      267.94     14.55 o 
  -5   6   6        1.30        2.44      3.90 o 
  -4   6   6        9.04        6.63      3.25 o 
  -3   6   6       62.38       73.76      3.71 o 
  -2   6   6      496.03      471.64      8.54 o 
  -1   6   6        5.81       11.24      2.97 o 
   0   6   6      218.47      240.03      6.87 o 
   1   6   6     2093.09     1950.90     27.01 o 
   2   6   6      719.00      780.88     15.53 o 
   3   6   6      743.28      816.08     17.62 o 
   4   6   6        5.74        8.35      4.11 o 
   5   6   6      443.26      439.10     37.30 o 
   6   6   6      375.74      399.50     18.27 o 
   7   6   6      134.55      157.18     16.71 o 
   8   6   6      117.72      121.85     16.05 o 
  -8   7   6       30.25       24.81     11.35 o 
  -7   7   6        2.83        0.64      2.87 o 
  -6   7   6      310.55      327.72     11.38 o 
  -5   7   6     1541.50     1629.41     46.42 o 
  -4   7   6     2366.74     2476.23     35.68 o 
  -3   7   6      574.58      600.07     14.28 o 
  -2   7   6      621.34      625.80     20.11 o 
  -1   7   6      690.60      667.62     15.66 o 
   0   7   6     2003.86     2039.18     31.40 o 
   1   7   6     4063.60     4074.49     54.75 o 
   2   7   6     1913.09     1954.79     27.92 o 
   3   7   6       96.53       98.52      7.70 o 
   4   7   6      197.99      290.59     13.92 o 
   5   7   6      209.70      272.34     14.63 o 
   6   7   6      142.32      181.78     25.04 o 
   7   7   6       33.75       38.41     10.75 o 
   8   7   6       11.63       12.53     10.08 o 
  -8   8   6       56.11       52.56     12.93 o 
  -7   8   6       38.08       43.42      8.33 o 
  -6   8   6      114.97      131.15      9.09 o 
  -5   8   6      919.09      963.51     22.72 o 
  -4   8   6      412.26      439.63     15.19 o 
  -3   8   6      470.70      454.94     17.80 o 
  -2   8   6      225.17      212.03      9.30 o 
  -1   8   6      587.41      574.45     23.62 o 
   0   8   6     1091.80     1096.10     20.61 o 
   1   8   6      411.22      526.80     13.62 o 
   2   8   6       86.35      108.90      9.43 o 
   3   8   6      169.56      189.34     13.41 o 
   4   8   6     1160.11     1193.24     32.92 o 
   5   8   6     1432.23     1550.12     61.04 o 
   6   8   6      637.12      694.38     35.18 o 
   7   8   6      118.86      147.75     16.97 o 
  -7   9   6       29.72       38.63      9.95 o 
  -6   9   6       10.67       12.68      4.67 o 
  -5   9   6        0.73        0.71      3.53 o 
  -4   9   6      235.68      217.60     10.82 o 
  -3   9   6      179.78      180.46     13.79 o 
  -2   9   6        0.46        3.98      4.21 o 
  -1   9   6      281.60      222.96     19.10 o 
   0   9   6     1013.16      925.35     20.47 o 
   1   9   6       22.24       23.56      5.89 o 
   2   9   6      531.86      486.24     14.95 o 
   3   9   6       47.75       45.24      5.82 o 
   4   9   6       50.10       53.56      6.73 o 
   5   9   6      168.92      177.34      9.14 o 
   6   9   6        1.42        1.16      8.35 o 
   7   9   6       29.66       17.95     11.02 o 
  -7  10   6       29.27       30.64     10.61 o 
  -6  10   6       24.58       21.30      6.25 o 
  -5  10   6      121.50      137.11     21.19 o 
  -4  10   6      138.46      151.54     10.70 o 
  -3  10   6      119.23      126.46     12.68 o 
  -2  10   6        4.80        1.10      4.24 o 
  -1  10   6      146.96      148.71     13.32 o 
   0  10   6      527.92      487.17     38.69 o 
   1  10   6       40.07       52.83      7.76 o 
   2  10   6      456.62      472.54     16.04 o 
   3  10   6      203.20      209.56     11.02 o 
   4  10   6      345.65      354.62     14.52 o 
   5  10   6      272.79      278.72     20.34 o 
   6  10   6      109.37       80.30     33.58 o 
  -6  11   6      178.56      163.07     10.13 o 
  -5  11   6       69.21       72.35      8.59 o 
  -4  11   6      185.87      193.99     19.07 o 
  -3  11   6      341.18      334.32     19.16 o 
  -2  11   6      761.01      734.14     44.24 o 
  -1  11   6     1442.33     1393.44     63.14 o 
   0  11   6      733.66      750.19     26.37 o 
   1  11   6      247.33      248.05     23.73 o 
   2  11   6       90.24      102.23     11.77 o 
   3  11   6        0.86       -2.45      4.96 o 
   4  11   6       11.90       13.50      6.48 o 
   5  11   6       10.39       11.93      6.06 o 
   6  11   6        0.46       14.14     12.51 o 
  -5  12   6       49.06       40.35      7.21 o 
  -4  12   6       22.47       23.81      6.29 o 
  -3  12   6       22.84       15.48      5.40 o 
  -2  12   6       17.32       13.93      5.21 o 
  -1  12   6        0.09        2.10      4.26 o 
   0  12   6       15.45       12.21      6.36 o 
   1  12   6       14.90        9.16      5.86 o 
   2  12   6      164.45      170.64     14.03 o 
   3  12   6      618.14      682.33     23.55 o 
   4  12   6      201.52      205.45     20.79 o 
   5  12   6       46.68       26.32     15.74 o 
  -4  13   6        3.29       10.17      6.28 o 
  -3  13   6       20.00       10.60      5.86 o 
  -2  13   6       15.22       17.88      5.97 o 
  -1  13   6       68.38       54.35     14.15 o 
   0  13   6      105.77       91.91     19.91 o 
   1  13   6       15.06       22.70      8.95 o 
   2  13   6       19.86       17.93      8.65 o 
   3  13   6        3.09       -5.95      7.79 o 
   4  13   6       18.35       11.32      8.61 o 
  -2  14   6       37.12       23.49      8.41 o 
  -1  14   6        3.56       -1.45      5.65 o 
   0  14   6        8.23       15.25      7.22 o 
   1  14   6        5.52        5.54      6.92 o 
   2  14   6      177.68      170.67     26.50 o 
  -9   1   7       91.72       -0.20      5.72 o 
  -8   1   7       10.70       11.75      4.69 o 
  -7   1   7       27.72       22.61      4.85 o 
  -6   1   7      231.94      228.81      7.15 o 
  -5   1   7       14.87       15.11      3.12 o 
  -4   1   7     2323.27     2270.37     26.10 o 
  -3   1   7     7736.80     7511.75     85.30 o 
  -2   1   7     9332.16     8989.11    103.43 o 
  -1   1   7     1085.94      910.99      7.84 o 
   0   1   7      337.56      373.38      4.57 o 
   1   1   7     1950.31     1769.29     16.26 o 
   2   1   7     2724.97     2743.34     29.91 o 
   3   1   7     3891.17     3645.29     45.25 o 
   4   1   7      875.54      880.18     15.39 o 
   5   1   7      136.41      132.65      5.43 o 
   6   1   7      642.74      615.98     12.37 o 
   7   1   7      288.52      271.67      9.28 o 
   8   1   7       15.07       12.49      9.28 o 
   9   1   7        6.39        9.13     11.79 o 
  -9   2   7       93.96       18.90     16.23 o 
  -8   2   7      830.33      818.89     17.58 o 
  -7   2   7     1594.57     1588.22     29.71 o 
  -6   2   7      776.38      772.64     15.90 o 
  -5   2   7      548.93      522.93      9.82 o 
  -4   2   7       60.81       48.60      3.31 o 
  -3   2   7      381.80      379.61      5.37 o 
  -2   2   7     2166.77     2047.49     21.52 o 
  -1   2   7       88.67      104.87      4.41 o 
   0   2   7     1458.67     1320.32     13.22 o 
   1   2   7      994.61      913.06     12.15 o 
   2   2   7     7363.04     6850.56     79.50 o 
   3   2   7     1314.50     1166.14     15.09 o 
   4   2   7     2554.18     2296.07     33.01 o 
   5   2   7     1022.88      963.34     17.46 o 
   6   2   7     1299.23     1276.88     20.03 o 
   7   2   7     1117.20     1102.48     25.62 o 
   8   2   7      684.35      691.98     19.56 o 
   9   2   7       73.93       70.13     20.80 o 
  -9   3   7       55.86       38.03     16.84 o 
  -8   3   7       14.05       14.13      6.08 o 
  -7   3   7      252.12      258.65      9.68 o 
  -6   3   7      738.91      776.43     14.32 o 
  -5   3   7       76.46       76.41      4.14 o 
  -4   3   7      108.25       99.94      3.41 o 
  -3   3   7       17.90       28.36      1.84 o 
  -2   3   7      670.03      664.12     12.83 o 
  -1   3   7     6951.32     6332.09     90.77 o 
   0   3   7     1336.42     1253.45     12.20 o 
   1   3   7     1761.57     1643.68     17.97 o 
   2   3   7      944.42      949.00     12.59 o 
   3   3   7      166.25      152.41      5.37 o 
   4   3   7       12.26       13.62      3.18 o 
   5   3   7       77.12       75.82      8.19 o 
   6   3   7       55.25       61.28      9.17 o 
   7   3   7       71.99       73.24     12.05 o 
   8   3   7       67.19       77.87     11.17 o 
   9   3   7      153.31      154.02     20.02 o 
  -9   4   7       12.57        0.26      6.41 o 
  -8   4   7      159.40      152.12     25.08 o 
  -7   4   7       44.97       56.03      5.99 o 
  -6   4   7      259.17      254.56      7.47 o 
  -5   4   7       68.60       69.16      4.43 o 
  -4   4   7      678.45      676.19      9.26 o 
  -3   4   7        1.51        1.77      1.46 o 
  -2   4   7      379.43      339.26      8.99 o 
  -1   4   7     2904.84     2821.36     67.91 o 
   0   4   7       13.52       11.58      2.65 o 
   1   4   7     4224.54     4194.42     60.00 o 
   2   4   7     2897.82     2815.91     41.30 o 
   3   4   7      398.80      387.06      8.87 o 
   4   4   7       38.53       34.36      4.22 o 
   5   4   7      555.20      594.71     17.71 o 
   6   4   7      240.77      237.00     14.50 o 
   7   4   7      180.45      196.53     14.32 o 
   8   4   7      170.63      188.31     21.08 o 
  -9   5   7       22.01       14.22      8.42 o 
  -8   5   7        3.89        1.25      4.48 o 
  -7   5   7        5.59        9.73      3.67 o 
  -6   5   7       84.86       89.59      4.84 o 
  -5   5   7      778.52      769.75     13.71 o 
  -4   5   7     1226.84     1229.74     17.92 o 
  -3   5   7     1801.40     1716.42     22.01 o 
  -2   5   7     1974.79     1758.01     23.40 o 
  -1   5   7     2882.02     2588.58     43.70 o 
   0   5   7     4827.42     4470.34     78.49 o 
   1   5   7     1855.00     1694.29     34.06 o 
   2   5   7      753.82      755.28     13.77 o 
   3   5   7      776.81      764.11     14.66 o 
   4   5   7      190.64      211.22     10.19 o 
   5   5   7      209.52      195.78     11.35 o 
   6   5   7       55.82       41.67      9.22 o 
   7   5   7      205.69      191.55     15.96 o 
   8   5   7      237.91      199.24     25.21 o 
  -8   6   7        8.09        6.86      8.94 o 
  -7   6   7       16.25       11.80      3.96 o 
  -6   6   7      354.76      368.60     11.22 o 
  -5   6   7     1120.29     1112.44     21.23 o 
  -4   6   7     1273.39     1292.58     20.71 o 
  -3   6   7       28.49       35.32      2.83 o 
  -2   6   7       44.69       33.01      3.92 o 
  -1   6   7      357.05      323.12      7.41 o 
   0   6   7       39.19       46.55      3.38 o 
   1   6   7      734.36      711.02     16.28 o 
   2   6   7      361.00      348.01     10.95 o 
   3   6   7     1846.43     1784.78     35.87 o 
   4   6   7      465.97      445.86     16.90 o 
   5   6   7     2520.10     2440.24     54.80 o 
   6   6   7      697.78      675.24     21.88 o 
   7   6   7      198.46      205.71     16.23 o 
   8   6   7       56.26       57.45     13.40 o 
  -8   7   7       11.41        8.70      6.28 o 
  -7   7   7       86.72       71.98      7.84 o 
  -6   7   7        1.32       -0.41      4.41 o 
  -5   7   7       67.11       86.96      6.10 o 
  -4   7   7      746.67      737.53     13.17 o 
  -3   7   7       60.83       60.60      4.18 o 
  -2   7   7       33.34       42.72      3.16 o 
  -1   7   7        2.08        0.78      2.12 o 
   0   7   7      173.54      169.51      6.14 o 
   1   7   7      775.49      718.24     12.52 o 
   2   7   7      387.22      390.37     13.33 o 
   3   7   7       23.48       19.63      5.46 o 
   4   7   7        1.90       -1.29      4.27 o 
   5   7   7        1.63        2.66      4.72 o 
   6   7   7        9.27       17.14      8.19 o 
   7   7   7        3.19        2.10      7.40 o 
   8   7   7       15.22       26.30     10.54 o 
  -8   8   7        0.50        5.29     11.45 o 
  -7   8   7       64.58       61.30     10.58 o 
  -6   8   7      274.57      292.11     12.95 o 
  -5   8   7      478.51      453.14     11.00 o 
  -4   8   7      639.06      601.36     12.90 o 
  -3   8   7      116.17      103.47      6.06 o 
  -2   8   7      840.64      746.16     12.83 o 
  -1   8   7      236.44      233.18      6.54 o 
   0   8   7       52.19       49.22      4.34 o 
   1   8   7       42.20       44.74      4.88 o 
   2   8   7        8.74        8.11      3.94 o 
   3   8   7      891.19      836.89     22.73 o 
   4   8   7     1150.67     1161.29     51.82 o 
   5   8   7      551.95      578.50     32.79 o 
   6   8   7      148.26      148.59     51.73 o 
   7   8   7        1.46       -3.06      6.76 o 
  -7   9   7       12.87        8.80     10.35 o 
  -6   9   7      286.89      302.77     14.40 o 
  -5   9   7      344.91      348.39     12.08 o 
  -4   9   7      163.38      160.77      7.61 o 
  -3   9   7      421.55      421.41     11.89 o 
  -2   9   7      376.98      353.28     12.57 o 
  -1   9   7     1189.28     1112.91     28.98 o 
   0   9   7     2015.70     1850.82     51.73 o 
   1   9   7      879.48      898.36     21.12 o 
   2   9   7      725.90      719.53     16.33 o 
   3   9   7      122.62      140.50     12.98 o 
   4   9   7        7.12        8.53      5.03 o 
   5   9   7        1.54        4.83      4.15 o 
   6   9   7        9.29        4.35     11.12 o 
   7   9   7       11.87        5.04      7.62 o 
  -7  10   7      109.74      123.18     16.71 o 
  -6  10   7       42.44       33.79      6.24 o 
  -5  10   7       12.61       11.53      3.92 o 
  -4  10   7       55.19       46.97      6.56 o 
  -3  10   7      473.86      440.39     14.38 o 
  -2  10   7      216.33      196.71      8.96 o 
  -1  10   7       19.03       27.98      5.29 o 
   0  10   7      421.65      375.77     15.18 o 
   1  10   7      705.18      701.55     17.12 o 
   2  10   7      194.57      198.64     10.35 o 
   3  10   7      174.48      177.16     11.52 o 
   4  10   7      132.74      146.10     13.78 o 
   5  10   7      154.40      162.64     12.87 o 
   6  10   7      206.13      199.32     65.86 o 
  -6  11   7      104.08      104.24     10.32 o 
  -5  11   7        0.25        0.67      4.08 o 
  -4  11   7        0.62        5.48      3.93 o 
  -3  11   7       18.89       18.15      5.29 o 
  -2  11   7        0.39       -3.99      4.44 o 
  -1  11   7      277.63      259.02     15.77 o 
   0  11   7      128.67      133.45     18.91 o 
   1  11   7       19.76       21.96      5.51 o 
   2  11   7       15.71       10.88      5.59 o 
   3  11   7      110.13      125.92     10.25 o 
   4  11   7       14.49       17.36      7.21 o 
   5  11   7        0.02        3.76      5.03 o 
  -5  12   7        1.70        6.68      5.47 o 
  -4  12   7       79.52       87.89      9.26 o 
  -3  12   7       38.07       43.06      6.10 o 
  -2  12   7       45.05       51.45      9.02 o 
  -1  12   7       54.55       43.40     10.00 o 
   0  12   7       55.40       36.53     13.24 o 
   1  12   7      134.38      128.65     15.08 o 
   2  12   7        9.90        9.03      5.77 o 
   3  12   7      146.06      145.32     11.54 o 
   4  12   7       97.86       64.13     17.64 o 
  -4  13   7      161.41      151.69     13.79 o 
  -3  13   7      321.44      336.89     22.88 o 
  -2  13   7      373.03      396.38     25.59 o 
  -1  13   7      111.95       62.89     19.66 o 
   0  13   7      176.61      189.15     43.86 o 
   1  13   7      241.92      243.64     13.92 o 
   2  13   7      185.64      184.98     13.24 o 
   3  13   7      163.64      175.81     27.26 o 
  -1  14   7        0.11       -2.32      4.71 o 
   0  14   7        1.38       -2.11      4.86 o 
   1  14   7        1.08        3.92      8.04 o 
  -9   0   8       85.10        0.59     10.19 o 
  -8   0   8       11.77        9.34      9.01 o 
  -7   0   8     1129.21     1136.83     26.01 o 
  -6   0   8     2075.72     2101.06     37.30 o 
  -5   0   8     4044.41     4272.49     97.02 o 
  -4   0   8     3272.54     3579.25     73.21 o 
  -3   0   8        3.21       18.81      3.43 o 
  -2   0   8      364.41      531.84      8.81 o 
  -1   0   8      165.63      201.90      6.77 o 
   0   0   8       15.95       16.63      2.05 o 
   1   0   8       21.64       27.00      3.31 o 
   2   0   8     5224.19     5661.09     92.89 o 
   3   0   8     6492.12     6840.55    124.17 o 
   4   0   8     3168.38     3102.67     68.43 o 
   5   0   8     1430.03     1412.42     32.49 o 
   6   0   8      255.69      271.25     17.33 o 
   7   0   8     1039.21     1053.48     39.10 o 
   8   0   8      292.34      280.91     34.88 o 
   9   0   8      354.52      388.24     33.55 o 
  -9   1   8       11.74        0.97      3.99 o 
  -8   1   8       14.46        7.86      3.28 o 
  -7   1   8        5.80       11.53      4.06 o 
  -6   1   8      312.37      310.98      8.94 o 
  -5   1   8       42.12       43.76      4.41 o 
  -4   1   8      153.13      177.60      4.85 o 
  -3   1   8      406.14      427.30      6.75 o 
  -2   1   8     1143.84     1080.11     11.37 o 
  -1   1   8     1017.49      990.06      9.04 o 
   0   1   8     1105.85     1031.78     10.55 o 
   1   1   8      945.83      838.14     11.11 o 
   2   1   8     2341.52     2250.64     25.09 o 
   3   1   8     1076.81     1066.38     15.00 o 
   4   1   8      407.04      408.62      9.27 o 
   5   1   8      118.40      135.52      6.69 o 
   6   1   8       41.13       35.90      4.67 o 
   7   1   8      103.91      106.37     13.40 o 
   8   1   8      136.42      131.54     16.03 o 
   9   1   8       47.88       29.20     17.09 o 
  -9   2   8       15.38        9.86      6.33 o 
  -8   2   8       49.37       41.31      6.75 o 
  -7   2   8        2.18        3.33      3.99 o 
  -6   2   8       66.03       60.42      5.31 o 
  -5   2   8      493.41      507.81      9.66 o 
  -4   2   8      115.00      125.21      4.68 o 
  -3   2   8      172.86      214.91      8.06 o 
  -2   2   8     1150.87     1359.60     18.28 o 
  -1   2   8      487.01      436.27      8.96 o 
   0   2   8      126.98      173.88      4.07 o 
   1   2   8     2139.26     2330.39     24.99 o 
   2   2   8        0.21        9.15      2.76 o 
   3   2   8        6.41        3.13      2.14 o 
   4   2   8      843.19      880.26     14.92 o 
   5   2   8      715.86      695.00     16.80 o 
   6   2   8        2.89        0.33      1.98 o 
   7   2   8       93.01       93.37     10.24 o 
   8   2   8        0.20        2.70      7.12 o 
  -9   3   8       14.42       19.58      8.84 o 
  -8   3   8        3.69        9.01      6.18 o 
  -7   3   8      172.33      183.35     10.15 o 
  -6   3   8      137.81      155.69      5.87 o 
  -5   3   8       43.36       49.52      5.27 o 
  -4   3   8      106.80      110.20      3.71 o 
  -3   3   8     1670.92     1780.01     18.13 o 
  -2   3   8     6840.27     7009.05    107.96 o 
  -1   3   8    11152.03    11870.24    197.21 o 
   0   3   8     4096.23     4684.00     47.17 o 
   1   3   8      603.83      629.81      8.10 o 
   2   3   8      230.73      215.42      5.29 o 
   3   3   8      483.27      478.20      9.05 o 
   4   3   8     1010.20      991.72     17.84 o 
   5   3   8      312.04      305.11     13.18 o 
   6   3   8        1.01       15.24      5.31 o 
   7   3   8      166.49      186.62     12.03 o 
   8   3   8      101.84      101.89     10.20 o 
  -9   4   8      103.23       69.96     24.14 o 
  -8   4   8      295.49      316.26     13.13 o 
  -7   4   8      659.20      731.29     18.32 o 
  -6   4   8      658.39      702.76     12.52 o 
  -5   4   8      202.92      227.13      5.97 o 
  -4   4   8      200.27      175.32      6.36 o 
  -3   4   8      539.38      553.53     15.99 o 
  -2   4   8      790.00      748.31     16.78 o 
  -1   4   8     1286.66     1253.56     24.56 o 
   0   4   8        3.44       32.68      3.01 o 
   1   4   8      900.17     1013.73     24.38 o 
   2   4   8     1877.51     1872.48     32.94 o 
   3   4   8     1659.75     1665.50     23.73 o 
   4   4   8     1422.86     1544.52     28.21 o 
   5   4   8      316.23      349.68     13.06 o 
   6   4   8     1320.04     1347.52     31.46 o 
   7   4   8      644.87      632.36     23.51 o 
   8   4   8      480.43      475.69     20.55 o 
  -9   5   8        5.59       11.15     11.67 o 
  -8   5   8       33.41       21.99      8.42 o 
  -7   5   8       52.97       52.30      5.84 o 
  -6   5   8       30.86       37.35      4.17 o 
  -5   5   8      299.60      319.97      9.20 o 
  -4   5   8      387.07      375.68      7.38 o 
  -3   5   8     1701.90     1694.33     29.47 o 
  -2   5   8       21.48       35.73      6.26 o 
  -1   5   8        1.21       11.52      4.80 o 
   0   5   8      312.61      288.69      9.70 o 
   1   5   8      455.27      442.09     10.57 o 
   2   5   8      499.14      439.77     10.41 o 
   3   5   8     1079.14     1084.82     18.70 o 
   4   5   8        1.29        1.57      2.90 o 
   5   5   8        9.78        9.40      5.39 o 
   6   5   8       62.98       77.00     11.81 o 
   7   5   8       30.75       37.17      9.60 o 
   8   5   8       13.13       17.07     12.50 o 
  -8   6   8       91.90       68.86     20.57 o 
  -7   6   8      248.75      282.85     10.95 o 
  -6   6   8      223.64      250.60      8.56 o 
  -5   6   8       91.62       96.61      5.91 o 
  -4   6   8      104.51      116.29      7.37 o 
  -3   6   8        0.34        4.12      2.78 o 
  -2   6   8      106.11      104.43      3.70 o 
  -1   6   8       98.13       88.64      5.01 o 
   0   6   8        0.48       41.86      6.72 o 
   1   6   8      179.65      209.73      7.40 o 
   2   6   8      766.43      776.67     15.74 o 
   3   6   8      323.79      346.38     15.99 o 
   4   6   8      132.85      129.47      9.24 o 
   5   6   8      223.63      238.69     13.22 o 
   6   6   8       26.92       29.24      8.14 o 
   7   6   8      144.97      155.50     16.00 o 
   8   6   8       70.04       70.44     14.23 o 
  -8   7   8        1.11        3.76      5.89 o 
  -7   7   8       41.15       39.38      5.14 o 
  -6   7   8       68.42       65.70      6.85 o 
  -5   7   8      262.86      255.67      9.56 o 
  -4   7   8      955.08      969.99     33.05 o 
  -3   7   8     2038.07     2035.07     50.16 o 
  -2   7   8     1891.87     1855.30     60.57 o 
  -1   7   8      697.19      697.97     14.12 o 
   0   7   8     1756.06     1718.24     30.89 o 
   1   7   8     1232.50     1307.34     27.42 o 
   2   7   8     1487.94     1601.85     50.07 o 
   3   7   8     1432.96     1500.87     46.30 o 
   4   7   8      428.88      438.77     15.30 o 
   5   7   8        3.23       15.10      4.43 o 
   6   7   8      124.35      150.92     13.76 o 
   7   7   8       12.89       10.32      8.31 o 
  -7   8   8       14.35       20.85      8.63 o 
  -6   8   8      159.83      155.25      9.16 o 
  -5   8   8       64.24       57.49      7.94 o 
  -4   8   8      346.64      348.17     13.26 o 
  -3   8   8      356.09      370.50     25.97 o 
  -2   8   8      149.87      133.50      5.92 o 
  -1   8   8       47.28       32.66      5.00 o 
   0   8   8       47.74      108.63     10.34 o 
   1   8   8      370.12      359.16     18.55 o 
   2   8   8       10.90       17.85      5.56 o 
   3   8   8      281.56      325.25     14.20 o 
   4   8   8      490.45      524.05     19.03 o 
   5   8   8      749.76      742.34     27.26 o 
   6   8   8      565.18      613.29     26.38 o 
   7   8   8       61.15       39.48     15.51 o 
  -7   9   8        0.16        4.87     19.08 o 
  -6   9   8       66.80       62.45      7.77 o 
  -5   9   8       16.23        9.78      4.28 o 
  -4   9   8      102.09       95.22      5.74 o 
  -3   9   8      154.96      149.61     15.71 o 
  -2   9   8        7.72       11.03      3.17 o 
  -1   9   8      415.90      389.32     22.96 o 
   0   9   8      610.00      576.52     21.33 o 
   1   9   8        0.34        2.71      3.31 o 
   2   9   8       61.52       85.45     11.22 o 
   3   9   8       74.23       80.48     16.58 o 
   4   9   8        4.41        0.15      5.17 o 
   5   9   8       79.27       82.88      8.29 o 
   6   9   8       45.39       31.92     20.40 o 
  -6  10   8       28.54       29.66     13.54 o 
  -5  10   8       33.82       31.25      4.70 o 
  -4  10   8      265.64      265.04     16.01 o 
  -3  10   8      336.19      318.48     17.65 o 
  -2  10   8      325.84      305.11     22.41 o 
  -1  10   8      128.91      118.02      6.49 o 
   0  10   8      126.79      146.03     14.98 o 
   1  10   8      335.04      363.04     25.79 o 
   2  10   8      229.84      269.93     18.44 o 
   3  10   8       72.58       79.67     14.07 o 
   4  10   8       75.05       84.87      9.65 o 
   5  10   8       82.12       74.93     18.19 o 
   6  10   8      255.33      319.97     29.47 o 
  -6  11   8       61.71       51.73     10.79 o 
  -5  11   8      205.37      229.29     16.31 o 
  -4  11   8      109.72      101.91      6.64 o 
  -3  11   8       31.99       37.09      5.73 o 
  -2  11   8       72.19       65.23      6.42 o 
  -1  11   8      437.62      436.93     16.55 o 
   0  11   8      646.86      636.43     29.68 o 
   1  11   8     1318.77     1339.54     40.38 o 
   2  11   8      443.27      468.43     14.71 o 
   3  11   8       18.49       15.61      8.06 o 
   4  11   8        0.68       -6.65      8.24 o 
   5  11   8       25.17       13.59     10.19 o 
  -5  12   8      195.60      200.80     18.01 o 
  -4  12   8      132.31      122.89     18.61 o 
  -3  12   8        3.77        3.80      5.86 o 
  -2  12   8        9.82        8.76      4.16 o 
  -1  12   8        7.30        4.10      5.20 o 
   0  12   8        3.09        4.39      3.96 o 
   1  12   8       22.06       25.21      6.22 o 
   2  12   8       53.52       56.38      7.62 o 
   3  12   8      103.38      121.34     11.90 o 
   4  12   8      114.63       94.48     22.04 o 
  -3  13   8        1.05        5.80     16.47 o 
  -2  13   8        2.22       -0.82      5.27 o 
  -1  13   8       15.39        3.00      4.79 o 
   0  13   8       88.12       71.64      8.67 o 
   1  13   8       83.23       71.82     10.17 o 
   2  13   8        7.68        9.28      6.02 o 
   3  13   8        1.39       18.74      9.70 o 
  -9   1   9        5.72        4.34      4.54 o 
  -8   1   9      173.06      193.25      8.83 o 
  -7   1   9       36.91       37.25      5.95 o 
  -6   1   9       92.40      104.34      5.68 o 
  -5   1   9      420.25      416.72      8.68 o 
  -4   1   9        1.42       -0.09      1.86 o 
  -3   1   9     2223.25     2083.18     27.46 o 
  -2   1   9     7152.76     6586.27     64.64 o 
  -1   1   9     5226.44     4885.69     45.72 o 
   0   1   9      897.62      800.68      8.65 o 
   1   1   9        6.99       10.74      2.04 o 
   2   1   9      356.34      305.74      6.30 o 
   3   1   9     2704.25     2558.05     35.40 o 
   4   1   9     2770.50     2663.51     40.47 o 
   5   1   9      500.35      505.04     14.59 o 
   6   1   9        2.07        2.31      3.56 o 
   7   1   9      117.79      119.44      7.85 o 
   8   1   9      122.77      104.53     17.61 o 
  -9   2   9       49.25       20.99     10.02 o 
  -8   2   9      352.51      351.10     12.70 o 
  -7   2   9      838.07      859.49     17.77 o 
  -6   2   9     1246.12     1314.06     21.27 o 
  -5   2   9     1240.46     1214.00     16.53 o 
  -4   2   9      516.46      494.20      7.76 o 
  -3   2   9      436.82      391.18      5.57 o 
  -2   2   9      335.75      298.65      8.55 o 
  -1   2   9       56.25       42.19      4.84 o 
   0   2   9     1341.65     1245.02     16.03 o 
   1   2   9       40.97       34.80      3.33 o 
   2   2   9     2027.48     1827.55     21.92 o 
   3   2   9     3909.05     3592.20     43.61 o 
   4   2   9     2486.14     2283.64     33.02 o 
   5   2   9      997.84      941.00     18.62 o 
   6   2   9      200.39      202.92      9.93 o 
   7   2   9      623.03      646.45     21.75 o 
   8   2   9      441.31      428.67     20.03 o 
  -9   3   9       82.53       35.76     17.47 o 
  -8   3   9      271.16      258.68     11.82 o 
  -7   3   9        0.11       -0.27      3.57 o 
  -6   3   9       36.39       40.15      4.94 o 
  -5   3   9      352.11      327.62      7.29 o 
  -4   3   9      227.41      208.08      4.36 o 
  -3   3   9       10.38       16.82      4.78 o 
  -2   3   9       79.59       84.98      7.17 o 
  -1   3   9      148.18      120.19      5.53 o 
   0   3   9      375.22      337.09      5.50 o 
   1   3   9     5828.87     5521.71     59.39 o 
   2   3   9     1093.17     1061.66     12.55 o 
   3   3   9       61.17       64.79      4.12 o 
   4   3   9       38.87       38.54      4.16 o 
   5   3   9        0.40        2.54      2.57 o 
   6   3   9      476.88      496.91     17.59 o 
   7   3   9      136.10      138.77     11.02 o 
   8   3   9       25.34       11.08      7.29 o 
  -9   4   9       27.07       14.04      7.81 o 
  -8   4   9        2.06       -1.80      5.03 o 
  -7   4   9      283.48      298.38     10.31 o 
  -6   4   9      968.54      977.11     16.86 o 
  -5   4   9       41.16       36.75      3.38 o 
  -4   4   9      163.13      161.25      4.34 o 
  -3   4   9      437.99      457.95     14.16 o 
  -2   4   9       55.80       61.86      7.60 o 
  -1   4   9     2520.02     2382.35     41.48 o 
   0   4   9     1289.88     1191.67     13.33 o 
   1   4   9      503.22      486.17      7.87 o 
   2   4   9       55.01       50.40      4.06 o 
   3   4   9     1566.60     1454.88     22.16 o 
   4   4   9      343.27      340.91     11.88 o 
   5   4   9       28.70       23.48      7.85 o 
   6   4   9       53.68       32.94      9.28 o 
   7   4   9       68.41       79.88      9.31 o 
   8   4   9      123.71      125.78     12.39 o 
  -8   5   9       22.34       17.47      6.05 o 
  -7   5   9       14.90       14.58      4.06 o 
  -6   5   9      168.76      177.32      7.16 o 
  -5   5   9      644.53      631.38     11.98 o 
  -4   5   9      640.03      611.26      8.39 o 
  -3   5   9      382.98      370.16     12.74 o 
  -2   5   9      759.19      683.53     18.13 o 
  -1   5   9     2308.96     2295.03     41.19 o 
   0   5   9     6524.90     6062.40    100.16 o 
   1   5   9     2917.09     2786.25     35.33 o 
   2   5   9     1587.33     1555.28     31.44 o 
   3   5   9      184.56      194.63      8.91 o 
   4   5   9      153.74      168.45      8.12 o 
   5   5   9      185.54      166.19     10.58 o 
   6   5   9        0.77        5.77      7.43 o 
   7   5   9        9.78       11.57      7.79 o 
   8   5   9       10.40        4.08      6.74 o 
  -8   6   9       31.11       39.13     10.13 o 
  -7   6   9        2.42       -0.13      2.54 o 
  -6   6   9       98.14      102.04      6.21 o 
  -5   6   9     1031.72     1009.39     14.90 o 
  -4   6   9     1617.04     1515.77     25.10 o 
  -3   6   9     1698.75     1657.92     35.97 o 
  -2   6   9      572.42      539.00     16.09 o 
  -1   6   9       34.10       40.76      7.87 o 
   0   6   9      578.05      541.40     19.13 o 
   1   6   9        9.51        6.28      3.49 o 
   2   6   9       83.93       87.13      7.24 o 
   3   6   9      364.27      392.51     10.64 o 
   4   6   9      724.33      710.80     20.88 o 
   5   6   9     1845.83     1866.07     45.46 o 
   6   6   9     1360.00     1401.45     37.62 o 
   7   6   9      458.10      448.70     21.80 o 
  -8   7   9       12.01       23.44     34.09 o 
  -7   7   9       12.17       11.08      3.69 o 
  -6   7   9        0.38       -1.37      2.92 o 
  -5   7   9      258.70      257.13      7.21 o 
  -4   7   9      253.19      238.62      8.36 o 
  -3   7   9       46.19       40.37      3.67 o 
  -2   7   9        0.23       -5.81      5.81 o 
  -1   7   9       15.56       12.92      2.18 o 
   0   7   9      596.65      596.03     20.29 o 
   1   7   9      713.83      700.89     17.26 o 
   2   7   9        2.06        1.70      3.59 o 
   3   7   9       28.05       29.45      5.73 o 
   4   7   9        0.21        1.86      3.47 o 
   5   7   9        5.23        4.99      5.50 o 
   6   7   9        3.22        9.34      7.31 o 
   7   7   9        4.50        7.78      8.63 o 
  -7   8   9        3.90       -2.92      7.37 o 
  -6   8   9        3.31        4.01      3.09 o 
  -5   8   9      128.93      131.08      6.67 o 
  -4   8   9      728.03      712.16     18.22 o 
  -3   8   9      271.86      272.58     11.87 o 
  -2   8   9        1.04        3.60      1.67 o 
  -1   8   9       98.63       99.78      4.98 o 
   0   8   9      707.51      634.25     18.84 o 
   1   8   9        1.94        6.04      3.80 o 
   2   8   9       10.98       12.57      5.25 o 
   3   8   9       50.79       55.47      7.96 o 
   4   8   9      346.31      335.66     13.64 o 
   5   8   9      216.32      191.04     12.24 o 
   6   8   9      183.75      203.20     17.11 o 
   7   8   9       51.28       28.74     13.36 o 
  -7   9   9        2.16        4.08     14.27 o 
  -6   9   9        8.91        5.27      5.64 o 
  -5   9   9      118.89      133.27     17.69 o 
  -4   9   9      120.06      122.07      8.01 o 
  -3   9   9      327.35      309.71      8.36 o 
  -2   9   9      133.23      105.57      5.66 o 
  -1   9   9      645.68      580.33     12.64 o 
   0   9   9      938.49      927.04     27.88 o 
   1   9   9     1713.32     1751.41     47.98 o 
   2   9   9     1576.17     1606.90     84.83 o 
   3   9   9      534.87      566.42     26.11 o 
   4   9   9       55.81       50.10     12.27 o 
   5   9   9       31.78       34.09      9.02 o 
   6   9   9        7.83        7.90      7.39 o 
  -6  10   9      112.12       90.00     15.27 o 
  -5  10   9       32.82       32.82      9.16 o 
  -4  10   9       38.91       34.91      4.75 o 
  -3  10   9      106.12      102.69      6.46 o 
  -2  10   9       21.64       18.65      4.03 o 
  -1  10   9      141.28      140.82      8.52 o 
   0  10   9        7.42        6.77      3.81 o 
   1  10   9       10.41        2.61      4.06 o 
   2  10   9      181.31      190.92     12.60 o 
   3  10   9      147.12      149.34     14.34 o 
   4  10   9       76.76       69.41      9.54 o 
   5  10   9       18.16        9.27      5.54 o 
  -5  11   9       11.61        5.84     10.56 o 
  -4  11   9       41.20       45.06     10.08 o 
  -3  11   9        9.62       10.67      4.12 o 
  -2  11   9        0.14        1.58      2.97 o 
  -1  11   9        4.00        8.18      3.87 o 
   0  11   9        0.18        2.85      3.18 o 
   1  11   9       58.04       54.16      7.71 o 
   2  11   9        2.01        1.97      5.23 o 
   3  11   9       23.58       33.20      8.33 o 
   4  11   9       11.39        5.75      8.38 o 
   5  11   9       19.31       10.34      9.78 o 
  -4  12   9       54.40       41.15     15.73 o 
  -3  12   9       53.02       46.66     15.70 o 
  -2  12   9       76.64       77.27     19.16 o 
  -1  12   9       63.70       51.77      8.83 o 
   0  12   9        0.91        0.70      3.91 o 
   1  12   9        4.86        8.10      4.69 o 
   2  12   9      201.07      215.92     13.96 o 
   3  12   9      101.04      103.13     12.11 o 
   4  12   9      133.93      147.87     17.42 o 
  -3  13   9      249.59      227.23     39.98 o 
  -2  13   9      264.89      300.17     25.24 o 
  -1  13   9      197.58      224.07     25.11 o 
   0  13   9       74.22       74.28      7.79 o 
   1  13   9       17.72       11.69      6.70 o 
   2  13   9      194.15      208.18     15.48 o 
  -9   0  10       52.04       93.39     14.88 o 
  -8   0  10       66.02       85.21     12.54 o 
  -7   0  10      265.68      299.11     17.72 o 
  -6   0  10      391.08      461.94     16.37 o 
  -5   0  10     1398.46     1416.85     29.38 o 
  -4   0  10     1917.10     2031.44     37.02 o 
  -3   0  10      218.39      214.68      6.13 o 
  -2   0  10      604.62      564.65     11.23 o 
  -1   0  10      218.51      410.36     13.69 o 
   0   0  10       94.88      175.11      5.35 o 
   1   0  10      105.99      119.29      6.53 o 
   2   0  10        7.57        9.18      3.90 o 
   3   0  10      359.90      372.35     12.25 o 
   4   0  10     1001.99      946.40     29.30 o 
   5   0  10      867.14      862.77     30.35 o 
   6   0  10     1351.05     1270.08     38.88 o 
   7   0  10      672.71      661.14     27.02 o 
   8   0  10      165.52      194.50     32.62 o 
  -9   1  10       50.50       48.87      9.74 o 
  -8   1  10       88.70       90.38     13.62 o 
  -7   1  10       19.71       26.11      4.81 o 
  -6   1  10        0.49        3.81      4.00 o 
  -5   1  10       90.63       92.20      5.47 o 
  -4   1  10      185.30      202.04      5.65 o 
  -3   1  10      206.05      196.18      4.45 o 
  -2   1  10     1091.47     1080.41     13.75 o 
  -1   1  10     2209.57     2244.19     21.97 o 
   0   1  10     2993.65     3108.39     30.19 o 
   1   1  10     3307.89     3429.49     36.20 o 
   2   1  10     2509.43     2593.66     32.01 o 
   3   1  10      468.18      431.88      9.41 o 
   4   1  10      413.37      413.71     11.59 o 
   5   1  10      250.83      232.18      8.83 o 
   6   1  10      189.35      191.66     10.12 o 
   7   1  10        1.88        5.78      5.18 o 
   8   1  10        2.98       13.49     11.38 o 
  -9   2  10        0.29        0.01      3.26 o 
  -8   2  10        2.78        5.15      5.53 o 
  -7   2  10       65.10       63.91      5.82 o 
  -6   2  10      154.56      149.81      6.93 o 
  -5   2  10      209.93      214.37      5.58 o 
  -4   2  10      487.65      501.58      7.61 o 
  -3   2  10      296.56      310.37      5.66 o 
  -2   2  10      109.69      129.72      6.15 o 
  -1   2  10       97.18      105.33      5.83 o 
   0   2  10       80.61       78.97      5.23 o 
   1   2  10        3.50        8.55      3.50 o 
   2   2  10       84.81      100.88      6.39 o 
   3   2  10       11.41       10.55      3.21 o 
   4   2  10      582.84      563.84     12.72 o 
   5   2  10       34.51       23.34      4.98 o 
   6   2  10       70.42       48.57      6.80 o 
   7   2  10        0.27       -5.15      5.15 o 
   8   2  10       20.85       37.54     17.15 o 
  -8   3  10       34.60       20.24      9.11 o 
  -7   3  10       53.03       56.28      6.53 o 
  -6   3  10       11.45        8.79      3.04 o 
  -5   3  10      170.39      168.00      5.34 o 
  -4   3  10        2.41        7.58      1.51 o 
  -3   3  10      407.80      434.77     12.00 o 
  -2   3  10      523.23      538.33     15.18 o 
  -1   3  10     2323.30     2279.35     31.00 o 
   0   3  10     1705.72     1764.78     32.82 o 
   1   3  10     2219.97     2340.00     27.45 o 
   2   3  10      483.55      496.37      8.51 o 
   3   3  10     1287.86     1323.55     17.99 o 
   4   3  10      525.83      536.99     11.92 o 
   5   3  10      398.34      385.61     11.17 o 
   6   3  10       21.47       22.91      6.21 o 
   7   3  10       13.18       15.49      7.02 o 
   8   3  10        1.67        2.17      8.99 o 
  -8   4  10      146.31      149.37     12.23 o 
  -7   4  10      493.51      530.05     17.09 o 
  -6   4  10      832.46      901.69     14.84 o 
  -5   4  10      813.14      892.23     16.35 o 
  -4   4  10      897.82      891.13     24.02 o 
  -3   4  10      710.07      667.57     15.12 o 
  -2   4  10     1213.32     1201.40     24.55 o 
  -1   4  10     1681.21     1683.17     31.59 o 
   0   4  10      111.63      124.54      4.12 o 
   1   4  10       45.27      179.31     13.06 o 
   2   4  10      450.74      583.41     11.99 o 
   3   4  10      804.18      900.25     15.23 o 
   4   4  10      310.82      327.28      9.50 o 
   5   4  10      592.94      603.29     17.63 o 
   6   4  10      666.51      686.27     20.17 o 
   7   4  10      374.04      386.46     15.51 o 
   8   4  10      488.84      498.91     23.85 o 
  -8   5  10        2.16       -6.36      6.36 o 
  -7   5  10       53.66       40.03      4.47 o 
  -6   5  10       37.66       30.50      3.71 o 
  -5   5  10       34.82       36.53      3.44 o 
  -4   5  10      235.61      230.92     10.54 o 
  -3   5  10      382.90      445.66     15.88 o 
  -2   5  10       14.15       50.06      7.34 o 
  -1   5  10       94.00       81.92      6.95 o 
   0   5  10        6.69        7.58      1.98 o 
   1   5  10      126.56      128.59      7.23 o 
   2   5  10     1364.71     1376.65     26.62 o 
   3   5  10      446.77      502.80     12.50 o 
   4   5  10       18.30       21.98      4.45 o 
   5   5  10       17.98       27.02      8.38 o 
   6   5  10       11.15       15.25      6.39 o 
   7   5  10        4.56        8.11      6.33 o 
  -8   6  10        7.12       48.98     36.98 o 
  -7   6  10       32.10       31.01     10.94 o 
  -6   6  10      405.34      422.44     12.37 o 
  -5   6  10      185.23      220.62     13.02 o 
  -4   6  10        6.97       12.73      6.48 o 
  -3   6  10        0.76       -1.56      6.52 o 
  -2   6  10        0.70       -2.01      5.27 o 
  -1   6  10      220.13      221.26     10.56 o 
   0   6  10      701.23      618.07      8.21 o 
   1   6  10        1.14        1.63      2.11 o 
   2   6  10      124.86      121.16      7.57 o 
   3   6  10      537.65      553.12     19.20 o 
   4   6  10      343.14      361.46     18.03 o 
   5   6  10       32.46       36.50      5.73 o 
   6   6  10        1.07        1.68      5.85 o 
   7   6  10       31.19       24.82      9.45 o 
  -7   7  10       42.73       26.63     14.86 o 
  -6   7  10       17.33       13.14      6.29 o 
  -5   7  10        0.46        1.57      2.18 o 
  -4   7  10      108.72      129.59     11.40 o 
  -3   7  10      851.49      932.12     23.45 o 
  -2   7  10     1701.00     1895.56     42.27 o 
  -1   7  10     1020.04     1074.74     33.17 o 
   0   7  10      731.11      739.54     32.37 o 
   1   7  10      138.94      153.42      9.71 o 
   2   7  10     1299.71     1360.20     32.81 o 
   3   7  10     1461.10     1415.83     33.08 o 
   4   7  10      932.04      934.26     34.49 o 
   5   7  10      190.97      189.59      9.34 o 
   6   7  10        4.56        5.13      7.21 o 
   7   7  10        7.93       10.55      8.33 o 
  -7   8  10      117.14       95.48     15.68 o 
  -6   8  10       32.76       26.21      7.27 o 
  -5   8  10       59.75       61.62     12.50 o 
  -4   8  10      221.97      253.39     13.70 o 
  -3   8  10     1347.14     1399.39     34.31 o 
  -2   8  10      566.73      633.32     21.14 o 
  -1   8  10      635.31      707.57     27.20 o 
   0   8  10      126.89      108.25      5.67 o 
   1   8  10       54.94       58.75      5.96 o 
   2   8  10       16.33       30.53      6.05 o 
   3   8  10       37.47       64.46     15.20 o 
   4   8  10       40.67       39.92      6.22 o 
   5   8  10      380.25      412.79     16.18 o 
   6   8  10      220.13      254.67     18.19 o 
  -6   9  10        2.41       -2.05      7.57 o 
  -5   9  10       83.34       82.41     11.81 o 
  -4   9  10       72.64       80.23     12.59 o 
  -3   9  10        1.05       -1.70      1.85 o 
  -2   9  10      171.62      206.18     17.26 o 
  -1   9  10      154.48      143.73      7.62 o 
   0   9  10       28.86       27.65      4.32 o 
   1   9  10       55.46       47.32      8.79 o 
   2   9  10      101.02      116.84     11.26 o 
   3   9  10        1.58        7.78      5.99 o 
   4   9  10       18.67       21.16      7.54 o 
   5   9  10       14.29       13.01      5.33 o 
   6   9  10        0.44        4.59      6.93 o 
  -6  10  10       32.08       31.08      9.69 o 
  -5  10  10       24.96       33.01     10.54 o 
  -4  10  10       30.44       28.61      8.69 o 
  -3  10  10      120.72      147.98     14.12 o 
  -2  10  10       27.51       40.87      4.23 o 
  -1  10  10       64.96       64.81      4.71 o 
   0  10  10        0.49        8.99      5.34 o 
   1  10  10       23.59       31.87      8.58 o 
   2  10  10      115.49      139.78     11.53 o 
   3  10  10       48.59       61.54      9.71 o 
   4  10  10       20.25       19.55      7.56 o 
   5  10  10      101.20       84.78     19.75 o 
  -5  11  10       66.78       70.15     11.72 o 
  -4  11  10      158.61      195.81     16.62 o 
  -3  11  10       72.71       43.67     14.13 o 
  -2  11  10       46.75       65.87     15.15 o 
  -1  11  10       70.27       73.08     11.32 o 
   0  11  10      652.55      700.54     43.07 o 
   1  11  10     1238.91     1243.12     59.93 o 
   2  11  10      652.22      689.98     35.53 o 
   3  11  10      163.33      175.03     14.03 o 
   4  11  10       60.45       68.76     10.85 o 
  -4  12  10       77.12       57.95     15.84 o 
  -3  12  10       85.88       66.61     19.70 o 
  -2  12  10       22.33       29.77     13.71 o 
  -1  12  10       22.56       24.28     11.44 o 
   0  12  10        1.62        8.05      5.16 o 
   1  12  10        0.99        8.92      7.28 o 
   2  12  10        8.15        4.42      7.94 o 
   3  12  10        2.77        2.85      5.93 o 
  -2  13  10        6.32       19.48     20.67 o 
  -1  13  10        5.74       13.62     14.65 o 
   0  13  10        6.29        8.61     13.55 o 
   1  13  10       32.48       31.81      9.51 o 
  -8   1  11        1.47        2.07      3.99 o 
  -7   1  11      176.53      191.96      7.88 o 
  -6   1  11       12.72       19.74      4.26 o 
  -5   1  11      318.41      334.95      8.91 o 
  -4   1  11      713.53      666.07     10.48 o 
  -3   1  11       59.57       67.64      4.07 o 
  -2   1  11     3171.04     3035.69     29.10 o 
  -1   1  11     5364.32     4900.80     49.87 o 
   0   1  11     2212.65     2123.88     23.31 o 
   1   1  11      568.92      510.56      8.45 o 
   2   1  11      119.02      123.54      5.20 o 
   3   1  11      546.81      529.78     14.64 o 
   4   1  11     1540.48     1470.25     25.44 o 
   5   1  11     1353.73     1322.48     26.22 o 
   6   1  11      308.93      315.18     13.41 o 
   7   1  11       13.38       14.14      5.64 o 
   8   1  11      108.20       98.69     18.75 o 
  -8   2  11       21.60       14.27      5.31 o 
  -7   2  11      222.98      248.86     10.46 o 
  -6   2  11      927.76      960.98     19.85 o 
  -5   2  11     1409.59     1428.57     19.28 o 
  -4   2  11      800.48      738.41     10.42 o 
  -3   2  11      248.74      237.37      7.24 o 
  -2   2  11       77.43       77.40      4.69 o 
  -1   2  11     1374.43     1294.66     37.07 o 
   0   2  11     2345.88     2287.06     35.79 o 
   1   2  11      917.30      905.76     13.98 o 
   2   2  11      277.97      263.11      8.17 o 
   3   2  11      457.40      431.78     11.59 o 
   4   2  11     1263.92     1175.81     22.20 o 
   5   2  11       33.41       29.51      5.63 o 
   6   2  11      150.70      138.26     10.09 o 
   7   2  11      410.05      387.05     20.59 o 
   8   2  11      432.64      440.46     34.00 o 
  -8   3  11       62.30       40.24     10.91 o 
  -7   3  11      211.75      227.62      8.48 o 
  -6   3  11      171.74      177.77      6.11 o 
  -5   3  11       44.30       48.24      3.05 o 
  -4   3  11      559.77      582.06     16.28 o 
  -3   3  11      962.69      903.55     22.42 o 
  -2   3  11      256.82      252.73      9.51 o 
  -1   3  11       69.09       67.28      6.05 o 
   0   3  11      152.57      137.97      3.47 o 
   1   3  11     2614.90     2558.25     28.10 o 
   2   3  11     1849.08     1769.46     21.22 o 
   3   3  11     2313.99     2227.73     31.35 o 
   4   3  11       41.38       45.09      4.68 o 
   5   3  11       71.43       66.17      6.77 o 
   6   3  11       36.54       40.98      7.60 o 
   7   3  11        2.25       -3.67      6.38 o 
  -8   4  11       40.56       26.73     16.87 o 
  -7   4  11      139.91      139.75     12.05 o 
  -6   4  11      757.57      788.28     17.52 o 
  -5   4  11      854.59      856.70     18.01 o 
  -4   4  11       52.43       43.13      7.30 o 
  -3   4  11      188.53      191.65      8.82 o 
  -2   4  11       60.42       61.59      6.68 o 
  -1   4  11      662.82      620.56     15.76 o 
   0   4  11       11.14       11.05      2.61 o 
   1   4  11      734.27      714.24     11.99 o 
   2   4  11      210.83      196.42      5.69 o 
   3   4  11      388.16      362.20     11.62 o 
   4   4  11      835.25      799.84     17.33 o 
   5   4  11      517.97      471.15     16.87 o 
   6   4  11        1.26        5.25      5.36 o 
   7   4  11       52.61       44.20     10.03 o 
  -8   5  11       65.33       71.69     23.22 o 
  -7   5  11       96.38       75.44     18.48 o 
  -6   5  11        7.04        4.73      2.38 o 
  -5   5  11       55.36       48.41      4.87 o 
  -4   5  11       59.73       58.56      8.73 o 
  -3   5  11       25.43       19.63      5.91 o 
  -2   5  11      133.76      148.67     10.55 o 
  -1   5  11      637.36      636.23     17.36 o 
   0   5  11     1308.54     1173.17     24.34 o 
   1   5  11      513.14      479.97      9.88 o 
   2   5  11      797.01      768.83     14.85 o 
   3   5  11      950.79      962.42     17.68 o 
   4   5  11     1174.54     1200.94     22.26 o 
   5   5  11      406.64      399.92     15.09 o 
   6   5  11       52.79       42.86     10.36 o 
   7   5  11       41.14       29.28      8.69 o 
  -7   6  11      128.43      116.82     37.97 o 
  -6   6  11       93.55       76.92     16.71 o 
  -5   6  11       78.98       75.09      8.75 o 
  -4   6  11      455.74      486.12     15.91 o 
  -3   6  11     2789.98     2739.42     69.64 o 
  -2   6  11     2442.19     2457.33    115.30 o 
  -1   6  11      366.53      367.27     15.55 o 
   0   6  11       17.75       20.03      3.32 o 
   1   6  11     1131.87     1040.54     21.42 o 
   2   6  11        1.01       -2.34      3.48 o 
   3   6  11        8.24        5.73      3.70 o 
   4   6  11        6.95        3.49      3.93 o 
   5   6  11      575.66      547.22     16.59 o 
   6   6  11      814.88      818.30     26.24 o 
   7   6  11      416.13      414.11     18.95 o 
  -7   7  11       54.98       45.56     18.96 o 
  -6   7  11        2.33        5.41      5.53 o 
  -5   7  11       23.72       19.61      8.33 o 
  -4   7  11        0.08        2.76      5.30 o 
  -3   7  11       36.35       31.52      7.25 o 
  -2   7  11        1.97        2.97      5.35 o 
  -1   7  11      134.43      123.08      9.90 o 
   0   7  11       37.49       30.92      4.68 o 
   1   7  11        9.08        5.11      3.08 o 
   2   7  11        4.30        9.45      3.64 o 
   3   7  11      173.12      195.96      9.18 o 
   4   7  11      100.80      109.32      9.74 o 
   5   7  11       13.34       13.88      6.06 o 
   6   7  11       14.80       17.45     13.32 o 
  -7   8  11        7.11        7.39      8.88 o 
  -6   8  11       16.32        8.80      7.49 o 
  -5   8  11        1.17       11.47      7.41 o 
  -4   8  11      248.65      274.51     22.96 o 
  -3   8  11      423.15      406.27     18.15 o 
  -2   8  11      347.32      363.43     18.66 o 
  -1   8  11        3.24        6.02      5.69 o 
   0   8  11        9.80        6.96      2.13 o 
   1   8  11        1.58        1.51      2.86 o 
   2   8  11        6.82        9.13      3.79 o 
   3   8  11        3.54        4.72      4.64 o 
   4   8  11       21.91       26.11      6.14 o 
   5   8  11       35.73       35.29      9.04 o 
   6   8  11      206.48      233.75     16.79 o 
  -6   9  11       21.08       34.92      9.50 o 
  -5   9  11       14.04       16.37      8.13 o 
  -4   9  11      175.80      196.97     13.87 o 
  -3   9  11      301.40      326.14     16.43 o 
  -2   9  11      126.66      127.84     12.79 o 
  -1   9  11      297.13      322.73     20.30 o 
   0   9  11      502.21      462.66     34.40 o 
   1   9  11     1321.78     1247.45     60.36 o 
   2   9  11     1274.16     1293.55     41.00 o 
   3   9  11      577.46      590.92     25.76 o 
   4   9  11       70.46       59.73      9.31 o 
   5   9  11       47.82       39.92     10.04 o 
  -5  10  11      112.58       87.51     22.93 o 
  -4  10  11      115.95      100.20     22.51 o 
  -3  10  11        2.67        5.14      8.36 o 
  -2  10  11       53.73       61.47     10.45 o 
  -1  10  11      131.72      143.35     16.72 o 
   0  10  11      180.05      168.58     10.06 o 
   1  10  11      118.88      126.17      9.08 o 
   2  10  11       19.02       25.87      8.23 o 
   3  10  11       61.26       68.45      8.94 o 
   4  10  11       31.84       32.58      8.51 o 
  -4  11  11      113.07       86.43     24.05 o 
  -3  11  11        2.45        9.35      8.56 o 
  -2  11  11       12.72       21.04     10.97 o 
  -1  11  11      115.87      118.17     16.01 o 
   0  11  11        1.12       16.17      9.82 o 
   1  11  11       47.59       42.50      8.54 o 
   2  11  11       56.61       70.84     13.13 o 
   3  11  11       32.06       40.92     10.15 o 
   4  11  11        4.54       11.68      9.70 o 
  -3  12  11       46.94       39.40     14.01 o 
  -2  12  11       85.58       84.67     21.62 o 
  -1  12  11        9.66        2.65      8.58 o 
   0  12  11       28.85       43.34     14.55 o 
   1  12  11        1.05       -5.82      9.71 o 
   2  12  11        1.72       -8.14      9.03 o 
  -8   0  12       18.68       19.45      6.88 o 
  -7   0  12      170.42      217.92     10.32 o 
  -6   0  12       80.13       94.75     14.87 o 
  -5   0  12     1613.93     1623.42     34.27 o 
  -4   0  12     1182.80     1224.71     34.89 o 
  -3   0  12     2086.31     2168.18     87.93 o 
  -2   0  12      719.96      763.14     14.94 o 
  -1   0  12     1035.91     1046.09     17.82 o 
   0   0  12     1281.79     1325.40     20.16 o 
   1   0  12     1514.44     1486.63     27.26 o 
   2   0  12      115.30      113.57      7.13 o 
   3   0  12        3.87        9.23      4.65 o 
   4   0  12       95.90      102.02     16.24 o 
   5   0  12      575.15      553.70     24.55 o 
   6   0  12      404.03      403.81     19.08 o 
   7   0  12      362.06      318.20     42.81 o 
  -8   1  12       53.48       52.83      6.96 o 
  -7   1  12        3.07        5.59      4.16 o 
  -6   1  12        2.57        5.25      3.90 o 
  -5   1  12        3.73        3.18      2.82 o 
  -4   1  12       53.41       56.14      3.48 o 
  -3   1  12        3.49        6.77      2.09 o 
  -2   1  12      604.55      575.21     11.44 o 
  -1   1  12      990.01      976.40     18.08 o 
   0   1  12     1160.69     1127.96     15.88 o 
   1   1  12     1022.22     1029.49     12.74 o 
   2   1  12      489.87      523.30     12.19 o 
   3   1  12       85.01       95.60      5.78 o 
   4   1  12      439.90      446.24     12.98 o 
   5   1  12      177.95      168.72      9.86 o 
   6   1  12      164.95      166.82      9.56 o 
   7   1  12        0.68        2.69      4.53 o 
  -8   2  12       12.52       13.34      5.29 o 
  -7   2  12        0.06        1.91      5.93 o 
  -6   2  12       27.91       24.02      4.38 o 
  -5   2  12        0.95        7.59      2.28 o 
  -4   2  12       21.95       22.45      2.27 o 
  -3   2  12       82.28      116.39      9.03 o 
  -2   2  12       20.96       18.27      3.66 o 
  -1   2  12       30.01       28.93      4.06 o 
   0   2  12       50.47       66.95      4.81 o 
   1   2  12      294.98      313.78     10.63 o 
   2   2  12        0.00       -2.47      3.05 o 
   3   2  12      117.47      131.01      6.96 o 
   4   2  12        0.66       -4.32      4.32 o 
   5   2  12       52.31       32.88      5.55 o 
   6   2  12       25.22       13.84      5.98 o 
   7   2  12        4.04        2.61      5.66 o 
  -8   3  12       61.89       21.64     22.62 o 
  -7   3  12       98.28       85.17     16.37 o 
  -6   3  12       17.54       18.90      3.27 o 
  -5   3  12        8.61        8.29      1.70 o 
  -4   3  12       19.89       16.12      5.28 o 
  -3   3  12        4.77       10.36      5.00 o 
  -2   3  12      168.09      171.64     10.68 o 
  -1   3  12      871.30      863.51     16.98 o 
   0   3  12     1740.17     1744.69     24.20 o 
   1   3  12      911.21     1037.33     17.57 o 
   2   3  12     1070.65     1089.88     16.40 o 
   3   3  12     1099.05     1122.77     16.79 o 
   4   3  12      696.24      694.71     13.88 o 
   5   3  12      812.73      841.84     19.74 o 
   6   3  12      293.48      293.65     18.21 o 
   7   3  12      124.53      109.48     28.36 o 
  -8   4  12       25.05       23.92     20.89 o 
  -7   4  12       84.97       84.24     18.50 o 
  -6   4  12      452.39      517.57     17.59 o 
  -5   4  12      846.18      959.01     23.84 o 
  -4   4  12      771.66      832.39     20.91 o 
  -3   4  12      204.56      210.20      9.95 o 
  -2   4  12      627.97      630.87     18.75 o 
  -1   4  12      243.96      256.61     10.10 o 
   0   4  12      753.35      693.69     19.11 o 
   1   4  12      560.15      546.23      9.41 o 
   2   4  12        0.24       17.78      3.14 o 
   3   4  12      232.12      274.19      9.35 o 
   4   4  12      511.73      561.93     16.13 o 
   5   4  12      396.54      431.64     19.92 o 
   6   4  12      108.50       89.99     16.08 o 
   7   4  12      120.03       94.41     22.04 o 
  -7   5  12        0.31       -1.37      6.16 o 
  -6   5  12       86.43       77.79      9.25 o 
  -5   5  12       58.89       66.30      9.56 o 
  -4   5  12        0.00        3.32      5.26 o 
  -3   5  12        4.04       10.64      5.46 o 
  -2   5  12       37.01       46.55      7.32 o 
  -1   5  12      305.83      340.38     13.87 o 
   0   5  12        1.34       10.19      4.94 o 
   1   5  12      428.88      430.36      9.37 o 
   2   5  12       31.34       33.25      4.38 o 
   3   5  12       36.09       33.49      4.87 o 
   4   5  12      306.42      282.97     10.79 o 
   5   5  12      202.01      214.66     11.86 o 
   6   5  12       28.82       21.37     12.55 o 
   7   5  12       59.13       54.70     11.36 o 
  -7   6  12       10.82       15.34      7.44 o 
  -6   6  12      129.71      135.44     24.06 o 
  -5   6  12      245.29      308.74     15.23 o 
  -4   6  12      191.68      224.61     11.92 o 
  -3   6  12      181.24      194.16     11.33 o 
  -2   6  12       24.99       25.00      7.09 o 
  -1   6  12      198.76      191.13     12.89 o 
   0   6  12       26.40       23.36      6.31 o 
   1   6  12      115.68      115.81      4.25 o 
   2   6  12       30.11       42.25      5.53 o 
   3   6  12       78.85       86.55      6.13 o 
   4   6  12      110.46      112.03      7.84 o 
   5   6  12       29.78       19.19      6.18 o 
   6   6  12       21.15       13.10      7.27 o 
  -7   7  12       14.15       15.46     12.75 o 
  -6   7  12        9.59        4.00      7.01 o 
  -5   7  12       17.34       15.06      6.88 o 
  -4   7  12       48.43       55.45     10.04 o 
  -3   7  12       88.56       86.51     14.30 o 
  -2   7  12      167.97      196.36     14.58 o 
  -1   7  12      602.25      704.20     20.84 o 
   0   7  12      747.22      815.53     32.56 o 
   1   7  12      593.56      614.19     18.67 o 
   2   7  12      758.35      775.49     22.18 o 
   3   7  12      585.16      601.93     17.13 o 
   4   7  12      724.90      765.50     24.59 o 
   5   7  12      357.74      354.89     22.80 o 
   6   7  12      103.31       76.24     26.47 o 
  -6   8  12       88.46       50.68     18.95 o 
  -5   8  12       23.87       20.51      9.80 o 
  -4   8  12      191.32      211.52     36.61 o 
  -3   8  12      313.82      363.89     17.98 o 
  -2   8  12      714.10      732.47     24.35 o 
  -1   8  12      318.48      368.77     17.90 o 
   0   8  12       13.74       10.81      2.10 o 
   1   8  12        0.55        2.51      2.31 o 
   2   8  12        4.96        7.54      4.42 o 
   3   8  12        0.84        7.36      5.39 o 
   4   8  12       14.56       33.23      8.39 o 
   5   8  12       36.77       33.28      6.94 o 
  -6   9  12       49.17       53.88     18.01 o 
  -5   9  12        7.85        3.96      6.25 o 
  -4   9  12       23.02       15.26      8.58 o 
  -3   9  12        2.23        2.68      6.57 o 
  -2   9  12       67.48       60.75     10.80 o 
  -1   9  12       81.44       83.84     10.80 o 
   0   9  12       28.72       17.17      3.04 o 
   1   9  12        2.82        1.47      3.04 o 
   2   9  12      145.00      135.94      8.48 o 
   3   9  12       74.51       75.38      8.37 o 
   4   9  12        0.30        0.08      5.99 o 
   5   9  12        4.93        4.43      8.67 o 
  -5  10  12       24.81       22.80      9.39 o 
  -4  10  12       92.73       65.39     20.63 o 
  -3  10  12       41.08       34.14     12.39 o 
  -2  10  12      282.41      330.85     20.04 o 
  -1  10  12      130.76      113.98     26.80 o 
   0  10  12      142.44      162.27     17.75 o 
   1  10  12        5.26        4.28      4.85 o 
   2  10  12        3.38       -1.07      3.67 o 
   3  10  12        0.40        6.12      5.12 o 
   4  10  12       24.06       24.66      7.22 o 
  -4  11  12       42.84       21.17     10.24 o 
  -3  11  12      161.11      168.28     19.07 o 
  -2  11  12       53.10       67.79     14.89 o 
  -1  11  12       24.25       32.64     13.65 o 
   0  11  12       74.95      101.54     15.39 o 
   1  11  12      314.88      339.74     25.83 o 
   2  11  12      471.12      442.47     39.81 o 
   3  11  12      447.33      452.67     16.82 o 
  -2  12  12       48.61       30.63     12.06 o 
  -1  12  12       57.38       60.52     16.95 o 
   0  12  12       11.21       22.32     13.78 o 
   1  12  12        2.30        6.43     11.00 o 
  -8   1  13       87.95       88.30     12.28 o 
  -7   1  13        8.29        2.94      3.51 o 
  -6   1  13      139.22      151.86      5.79 o 
  -5   1  13        0.43        4.85      2.13 o 
  -4   1  13      200.03      182.79      5.77 o 
  -3   1  13      493.15      463.92     10.08 o 
  -2   1  13       21.31       22.11      1.87 o 
  -1   1  13      966.17      903.32     17.79 o 
   0   1  13     2680.64     2531.78     29.27 o 
   1   1  13     1892.04     1787.88     21.38 o 
   2   1  13       78.08       75.04      5.64 o 
   3   1  13       49.77       48.14      5.22 o 
   4   1  13      207.63      200.55      8.63 o 
   5   1  13      586.49      598.73     18.13 o 
   6   1  13      745.68      733.33     22.61 o 
   7   1  13      123.86      108.29     12.72 o 
  -8   2  13        3.32        3.34      7.15 o 
  -7   2  13        5.21       -2.43      7.59 o 
  -6   2  13      271.72      297.54      9.01 o 
  -5   2  13     1130.89     1134.10     15.36 o 
  -4   2  13     2095.20     2073.96     36.73 o 
  -3   2  13      949.30      905.22     19.40 o 
  -2   2  13      569.19      486.81     14.62 o 
  -1   2  13      293.77      296.07     16.31 o 
   0   2  13     1589.39     1559.99     23.10 o 
   1   2  13      633.84      632.54     12.72 o 
   2   2  13      587.31      570.07     13.23 o 
   3   2  13       50.77       42.51      5.63 o 
   4   2  13      164.24      165.30     10.57 o 
   5   2  13      206.57      205.26     11.26 o 
   6   2  13      363.42      328.81     13.52 o 
   7   2  13      275.72      264.88     15.61 o 
  -8   3  13        2.27       11.38     14.13 o 
  -7   3  13      128.01      137.35     13.65 o 
  -6   3  13      223.02      233.68     15.12 o 
  -5   3  13       43.54       43.21      6.35 o 
  -4   3  13      186.73      181.78     10.08 o 
  -3   3  13      670.63      642.11     22.47 o 
  -2   3  13       18.33       15.53      4.04 o 
  -1   3  13      327.11      330.69     10.25 o 
   0   3  13       72.70       61.82      2.82 o 
   1   3  13      130.48      119.69      5.10 o 
   2   3  13     1050.99      988.98     15.46 o 
   3   3  13      799.65      767.64     14.91 o 
   4   3  13        9.92       12.29      4.73 o 
   5   3  13       71.55       66.21      6.89 o 
   6   3  13       29.09       19.83      5.18 o 
   7   3  13        3.70        0.32      6.18 o 
  -7   4  13        4.56        7.57      8.55 o 
  -6   4  13      130.64      149.54     10.13 o 
  -5   4  13      384.21      356.46     13.65 o 
  -4   4  13      121.63      119.43      9.43 o 
  -3   4  13       23.69       28.36      5.50 o 
  -2   4  13      146.58      142.44      9.31 o 
  -1   4  13      515.91      496.60     15.69 o 
   0   4  13      135.14      132.63      9.76 o 
   1   4  13      515.14      524.75      9.60 o 
   2   4  13      481.93      482.55     10.57 o 
   3   4  13       22.57       19.04      4.22 o 
   4   4  13      236.80      250.54     11.20 o 
   5   4  13      321.62      323.00     17.70 o 
   6   4  13       37.77       33.72      8.38 o 
  -7   5  13      119.60      129.07     26.61 o 
  -6   5  13      109.42       97.66     11.05 o 
  -5   5  13       77.88       85.26     10.74 o 
  -4   5  13       89.06      116.71     13.03 o 
  -3   5  13       11.41       13.37      5.98 o 
  -2   5  13      397.03      407.13     19.03 o 
  -1   5  13      852.64      858.05     25.63 o 
   0   5  13      795.12      763.14     27.48 o 
   1   5  13      411.03      412.09      9.63 o 
   2   5  13     1144.16     1091.68     21.53 o 
   3   5  13     1398.34     1418.11     35.07 o 
   4   5  13     1259.65     1224.29     23.83 o 
   5   5  13      392.93      398.38     14.42 o 
   6   5  13       92.80       57.90     19.33 o 
  -7   6  13      261.74      298.88     17.48 o 
  -6   6  13       68.65       49.72     11.52 o 
  -5   6  13       28.06       38.88     10.78 o 
  -4   6  13        3.64        0.86      4.88 o 
  -3   6  13      669.53      676.62     25.97 o 
  -2   6  13      938.97      990.37     31.72 o 
  -1   6  13     1771.22     1722.21     63.49 o 
   0   6  13       33.20       23.38      7.40 o 
   1   6  13       16.67        9.09      2.46 o 
   2   6  13        0.20        5.80      3.51 o 
   3   6  13      138.76      149.30      8.23 o 
   4   6  13       28.35       20.44      5.54 o 
   5   6  13        7.83        5.18      5.32 o 
   6   6  13      114.23       56.51     28.09 o 
  -6   7  13       32.94       29.39     14.70 o 
  -5   7  13        1.38        4.58      6.10 o 
  -4   7  13       10.01        9.20      6.15 o 
  -3   7  13        7.57       16.16      6.70 o 
  -2   7  13        3.05       -1.23      5.39 o 
  -1   7  13        0.01        2.70      5.18 o 
   0   7  13      102.55       81.99      9.66 o 
   1   7  13       12.01       12.10      3.37 o 
   2   7  13      312.81      299.55      9.82 o 
   3   7  13      224.66      228.90      9.88 o 
   4   7  13       50.81       44.64      7.27 o 
   5   7  13        6.03        2.98      4.74 o 
  -6   8  13       27.52       37.31     20.73 o 
  -5   8  13        5.42       -0.97      6.77 o 
  -4   8  13       40.24       19.96     12.57 o 
  -3   8  13      131.54      110.76     45.69 o 
  -2   8  13      624.06      679.51     38.00 o 
  -1   8  13      649.11      699.18     39.09 o 
   0   8  13      239.71      223.11     17.99 o 
   1   8  13        0.87        5.13      2.60 o 
   2   8  13      169.90      153.35      8.00 o 
   3   8  13       15.88       18.31      5.74 o 
   4   8  13       13.58       12.17      4.88 o 
   5   8  13        1.73       11.00      6.61 o 
  -5   9  13        6.50       -0.42      6.53 o 
  -4   9  13       41.52       22.35      9.85 o 
  -3   9  13      154.50      154.39     37.44 o 
  -2   9  13       47.25       37.35     10.96 o 
  -1   9  13        9.93        0.52      7.22 o 
   0   9  13        9.61       17.60      7.96 o 
   1   9  13      218.06      240.35     17.47 o 
   2   9  13      617.83      658.17     24.92 o 
   3   9  13      375.00      374.18     13.03 o 
   4   9  13      261.96      304.96     15.38 o 
  -4  10  13      166.75      141.36     54.51 o 
  -3  10  13      168.57      162.80     35.04 o 
  -2  10  13      109.37      113.85     13.40 o 
  -1  10  13       55.59       63.31     12.37 o 
   0  10  13       77.57       82.46     13.23 o 
   1  10  13      182.85      196.95     20.86 o 
   2  10  13       37.24       47.16     12.97 o 
   3  10  13        7.38        5.55      4.78 o 
  -3  11  13       38.05       29.05     11.40 o 
  -2  11  13       13.46        7.13      9.14 o 
  -1  11  13        9.07       15.21      9.21 o 
   0  11  13        6.86       11.84      8.83 o 
   1  11  13        0.10       -0.74      7.33 o 
   2  11  13       60.51       58.11     13.46 o 
  -7   0  14       52.19       43.38     13.56 o 
  -6   0  14      201.22      241.62     10.53 o 
  -5   0  14      478.14      510.02     18.02 o 
  -4   0  14      473.25      467.42     39.77 o 
  -3   0  14      665.51      653.99     38.73 o 
  -2   0  14     1219.40     1210.36    103.35 o 
  -1   0  14     1346.46     1283.76     28.26 o 
   0   0  14     1621.49     1613.70     29.32 o 
   1   0  14      789.11      851.01     21.35 o 
   2   0  14        3.26        6.21      4.96 o 
   3   0  14        0.76       11.55      6.58 o 
   4   0  14      323.60      371.93     28.62 o 
   5   0  14       34.08       35.32     12.17 o 
   6   0  14      119.08      100.00     15.71 o 
  -7   1  14        5.94        7.99     11.28 o 
  -6   1  14      147.28      142.99      6.57 o 
  -5   1  14       62.38       57.17      9.45 o 
  -4   1  14       61.94       58.27      2.41 o 
  -3   1  14        0.08        0.82      2.24 o 
  -2   1  14       95.84       91.05      4.94 o 
  -1   1  14       28.53       28.34      2.81 o 
   0   1  14        1.83        5.39      2.27 o 
   1   1  14      152.76      165.87      6.90 o 
   2   1  14       38.61       41.15      5.47 o 
   3   1  14      299.22      299.62     10.96 o 
   4   1  14      523.77      522.59     15.54 o 
   5   1  14      281.84      303.82     15.18 o 
   6   1  14      262.10      273.56     15.41 o 
  -7   2  14        0.10        2.34      8.20 o 
  -6   2  14       56.30       51.26     25.14 o 
  -5   2  14        0.86        3.02      3.71 o 
  -4   2  14       64.03       42.89      9.36 o 
  -3   2  14       39.00       41.12      6.40 o 
  -2   2  14       33.38       34.82      5.11 o 
  -1   2  14        7.57       14.46      4.47 o 
   0   2  14        9.83        5.74      3.14 o 
   1   2  14       30.68       34.83      4.65 o 
   2   2  14      100.85      103.39      7.03 o 
   3   2  14        7.79        2.00      3.34 o 
   4   2  14       46.52       40.74      5.85 o 
   5   2  14        4.87        8.40      5.07 o 
   6   2  14        7.44       11.85      6.08 o 
  -7   3  14       68.77       43.16     17.05 o 
  -6   3  14       20.46       12.99      6.19 o 
  -5   3  14       12.42       11.94      4.93 o 
  -4   3  14       73.52       72.59      7.77 o 
  -3   3  14        8.16       15.40      5.48 o 
  -2   3  14        2.01        2.26      3.09 o 
  -1   3  14      453.77      422.33     17.33 o 
   0   3  14      710.03      692.15     21.31 o 
   1   3  14      926.37      908.14     15.89 o 
   2   3  14      859.54      897.34     14.95 o 
   3   3  14      574.83      607.20     15.66 o 
   4   3  14      643.46      676.06     15.50 o 
   5   3  14      516.92      520.15     16.36 o 
   6   3  14      104.52       83.94     22.94 o 
  -7   4  14        1.18        8.17      7.91 o 
  -6   4  14       87.50       68.66     14.38 o 
  -5   4  14      292.45      353.03     15.53 o 
  -4   4  14      419.78      463.09     18.24 o 
  -3   4  14      675.19      674.25     24.04 o 
  -2   4  14      596.85      610.39     19.63 o 
  -1   4  14      335.91      318.87     15.66 o 
   0   4  14      768.78      754.39     27.14 o 
   1   4  14      243.97      209.25      5.85 o 
   2   4  14      245.83      239.32     10.51 o 
   3   4  14      108.65      125.32      7.81 o 
   4   4  14       14.87       29.31      7.79 o 
   5   4  14       29.58       23.56      6.64 o 
   6   4  14       31.23       16.30      8.34 o 
  -7   5  14       25.51        5.86      9.07 o 
  -6   5  14       49.08       29.95     13.47 o 
  -5   5  14       16.23       16.74      6.94 o 
  -4   5  14       10.74       11.16      6.24 o 
  -3   5  14       31.46       39.78      8.39 o 
  -2   5  14      119.14      113.29     10.07 o 
  -1   5  14       21.97       31.25      7.93 o 
   0   5  14       19.25       23.01      7.67 o 
   1   5  14      101.96      100.97      5.70 o 
   2   5  14       70.40       83.20      6.72 o 
   3   5  14      370.54      383.04     13.65 o 
   4   5  14      163.02      170.43     19.34 o 
   5   5  14        5.05        0.07      4.31 o 
   6   5  14       55.71       36.26     16.82 o 
  -6   6  14       14.58       10.14     11.67 o 
  -5   6  14       75.03       65.89     15.71 o 
  -4   6  14      438.79      464.32     18.66 o 
  -3   6  14       97.44      108.30     10.77 o 
  -2   6  14        5.72        7.85      6.70 o 
  -1   6  14       17.09       32.58      8.27 o 
   0   6  14        1.79        5.72      6.04 o 
   1   6  14      336.65      304.14     16.53 o 
   2   6  14      141.49      133.74      7.59 o 
   3   6  14        0.14        3.76      4.23 o 
   4   6  14       26.73       17.64      6.22 o 
   5   6  14       56.94       43.77      8.16 o 
  -6   7  14       11.32        5.50      7.00 o 
  -5   7  14       12.51        5.54      7.29 o 
  -4   7  14       22.91       13.83      8.10 o 
  -3   7  14       22.01       27.37      7.59 o 
  -2   7  14        0.86        7.03      7.42 o 
  -1   7  14      174.14      219.27     13.80 o 
   0   7  14      444.43      481.68     20.24 o 
   1   7  14      407.35      474.50     20.43 o 
   2   7  14      493.93      484.12     15.63 o 
   3   7  14      410.97      428.74     12.49 o 
   4   7  14      226.35      239.41     11.62 o 
   5   7  14      194.91      180.72     14.63 o 
  -5   8  14       42.10       17.91     14.22 o 
  -4   8  14       14.00        8.71      6.72 o 
  -3   8  14      200.33      201.96     14.07 o 
  -2   8  14      284.68      314.53     17.81 o 
  -1   8  14      521.71      598.91     22.22 o 
   0   8  14      155.48      185.55     15.45 o 
   1   8  14       57.90       74.13     12.39 o 
   2   8  14       29.70       26.36      4.40 o 
   3   8  14       22.42       22.70      5.49 o 
   4   8  14       47.55       49.45      7.55 o 
  -4   9  14        2.04        1.31      6.32 o 
  -3   9  14       35.05       22.46     13.25 o 
  -2   9  14        8.40        3.14      6.30 o 
  -1   9  14        4.03        3.41     12.42 o 
   0   9  14       36.56       41.41     12.43 o 
   1   9  14        4.68        4.35      7.52 o 
   2   9  14       46.60       37.26     11.16 o 
   3   9  14       34.25       21.95      6.14 o 
  -3  10  14       96.08       56.76     24.96 o 
  -2  10  14       68.69       62.90     17.79 o 
  -1  10  14      116.17      123.39     14.14 o 
   0  10  14      131.11      135.46     19.20 o 
   1  10  14       28.84       22.24     11.35 o 
   2  10  14       11.94       13.05      8.58 o 
  -1  11  14        3.25        6.24      8.96 o 
   0  11  14        2.98        1.40      7.35 o 
  -7   1  15       67.54       -0.45      9.68 o 
  -6   1  15        2.65        3.15      4.30 o 
  -5   1  15       50.96       19.47     12.11 o 
  -4   1  15       34.69       27.27      1.85 o 
  -3   1  15      575.33      525.99     12.35 o 
  -2   1  15      378.64      341.31     12.37 o 
  -1   1  15        3.75        5.97      1.70 o 
   0   1  15     1188.67     1130.01     16.32 o 
   1   1  15     1156.71     1149.92     21.23 o 
   2   1  15      546.86      525.06     14.98 o 
   3   1  15       60.72       71.49      8.19 o 
   4   1  15        8.19        9.00      5.60 o 
   5   1  15      395.17      392.88     16.00 o 
   6   1  15      485.71      500.86     19.84 o 
  -7   2  15        2.85       -3.72      7.07 o 
  -6   2  15       18.20        3.58      5.58 o 
  -5   2  15      570.06      580.42     17.75 o 
  -4   2  15      874.47      819.32     31.01 o 
  -3   2  15      579.20      547.74     20.90 o 
  -2   2  15      110.62      116.46      7.26 o 
  -1   2  15      290.98      305.20     11.27 o 
   0   2  15      404.04      422.12     13.29 o 
   1   2  15     1034.49     1023.32     16.45 o 
   2   2  15      583.53      615.12     16.95 o 
   3   2  15      152.60      165.06      9.36 o 
   4   2  15        0.55        0.73      3.77 o 
   5   2  15       42.13       28.37      8.69 o 
   6   2  15      171.36      158.27     10.30 o 
  -7   3  15        5.89        3.16      5.95 o 
  -6   3  15      152.20      168.21     14.35 o 
  -5   3  15      483.47      460.29     15.53 o 
  -4   3  15       64.65       52.72     10.49 o 
  -3   3  15        0.03       -0.64      4.80 o 
  -2   3  15       32.58       26.85      4.84 o 
  -1   3  15      128.29      137.93      8.86 o 
   0   3  15       22.30       21.38      2.27 o 
   1   3  15       22.07       19.38      3.08 o 
   2   3  15       35.85       41.17      4.88 o 
   3   3  15      106.05      103.29      6.59 o 
   4   3  15      405.56      388.95     12.38 o 
   5   3  15      455.11      446.79     16.35 o 
   6   3  15       65.62       23.16     13.52 o 
  -6   4  15       21.01        7.47      5.59 o 
  -5   4  15       38.18       41.86     10.83 o 
  -4   4  15      284.70      302.78     19.44 o 
  -3   4  15      828.09      775.38     22.66 o 
  -2   4  15        0.42        4.35      4.26 o 
  -1   4  15        1.61       -1.20      3.89 o 
   0   4  15       58.60       41.43      7.76 o 
   1   4  15      246.75      254.22     11.16 o 
   2   4  15      330.75      323.27      8.73 o 
   3   4  15      238.66      219.38      8.22 o 
   4   4  15      100.58       96.81     16.78 o 
   5   4  15       36.03       23.15      6.92 o 
  -6   5  15       39.50       50.66      8.96 o 
  -5   5  15       67.76       64.82     10.21 o 
  -4   5  15      138.70      146.96     15.55 o 
  -3   5  15        1.82       -4.55      5.82 o 
  -2   5  15       80.41       73.01      9.15 o 
  -1   5  15      215.79      207.89     14.14 o 
   0   5  15       68.45       68.48      8.41 o 
   1   5  15       12.68       10.36      2.68 o 
   2   5  15      206.88      182.08      7.74 o 
   3   5  15      528.90      514.38     16.50 o 
   4   5  15      648.12      619.05     25.95 o 
   5   5  15      243.44      267.54     40.65 o 
  -6   6  15      112.67       52.55     35.98 o 
  -5   6  15        1.32        1.67      5.36 o 
  -4   6  15        3.58        6.80      5.68 o 
  -3   6  15       61.89       71.74     11.42 o 
  -2   6  15      944.13      915.39     40.72 o 
  -1   6  15     1208.56     1219.26     44.83 o 
   0   6  15      817.67      897.02     27.72 o 
   1   6  15      380.04      415.45     17.22 o 
   2   6  15       40.85       32.60      3.95 o 
   3   6  15       15.39        8.51      4.47 o 
   4   6  15       20.42       13.22      4.78 o 
   5   6  15       26.10       20.16      6.86 o 
  -5   7  15       21.58       12.25     11.20 o 
  -4   7  15        0.19        2.41      5.55 o 
  -3   7  15       44.13       52.41     12.53 o 
  -2   7  15        9.90       13.10      8.47 o 
  -1   7  15       15.07       17.63      7.44 o 
   0   7  15       69.79       89.30     11.70 o 
   1   7  15       45.25       54.16     11.63 o 
   2   7  15       32.72       37.02      8.88 o 
   3   7  15       87.44      102.80      6.80 o 
   4   7  15       45.79       47.33      7.45 o 
  -4   8  15        1.16        0.83      6.23 o 
  -3   8  15        0.73        7.38      8.71 o 
  -2   8  15      121.20      131.77     15.86 o 
  -1   8  15      179.43      204.41     17.82 o 
   0   8  15      329.76      372.24     32.25 o 
   1   8  15       13.85       30.09     10.14 o 
   2   8  15       25.85       20.43     11.97 o 
   3   8  15       16.42       16.25     10.06 o 
  -3   9  15        6.32        5.43      9.34 o 
  -2   9  15       14.91       19.70     10.01 o 
  -1   9  15        2.36        7.23      7.74 o 
   0   9  15        1.02       -5.69      7.99 o 
   1   9  15       74.54       59.47     11.41 o 
   2   9  15      142.89      128.75     14.90 o 
  -2  10  15      139.34      166.99     17.39 o 
  -1  10  15       37.48       40.23      9.95 o 
   0  10  15       45.06       55.29     10.81 o 
   1  10  15        7.74       15.84     10.24 o 
  -6   0  16        8.07       -0.28     10.25 o 
  -5   0  16      356.68      406.78     26.30 o 
  -4   0  16      463.26      574.28     30.68 o 
  -3   0  16      721.56      624.45     38.48 o 
  -2   0  16      127.71      126.49     17.11 o 
  -1   0  16      108.45      103.14     24.57 o 
   0   0  16      707.41      737.22     25.51 o 
   1   0  16      455.70      487.95     22.23 o 
   2   0  16      454.26      480.32     17.34 o 
   3   0  16      215.46      223.48     19.31 o 
   4   0  16       18.77       19.94     13.42 o 
   5   0  16       17.05       16.65     10.76 o 
  -6   1  16       60.09       32.46     29.95 o 
  -5   1  16       17.69       10.09      7.90 o 
  -4   1  16       52.73       49.32      5.02 o 
  -3   1  16       60.75       55.39      4.30 o 
  -2   1  16       68.32       58.51      4.69 o 
  -1   1  16       69.85       65.35      4.21 o 
   0   1  16       57.70       58.67      6.22 o 
   1   1  16      453.69      450.26     10.92 o 
   2   1  16      252.61      256.95      9.40 o 
   3   1  16      471.71      480.35     16.31 o 
   4   1  16      168.65      159.98     11.74 o 
   5   1  16      169.28      179.20     13.00 o 
  -6   2  16        4.55        2.85      6.20 o 
  -5   2  16       38.79       23.24      7.50 o 
  -4   2  16        7.32        4.50      3.98 o 
  -3   2  16        0.16        1.48      3.58 o 
  -2   2  16        2.69        2.46      3.50 o 
  -1   2  16        3.67        8.68      4.24 o 
   0   2  16      116.91      102.54      5.96 o 
   1   2  16      239.77      248.68      8.71 o 
   2   2  16       62.85       73.43      7.67 o 
   3   2  16        3.95        2.95      4.20 o 
   4   2  16        1.66        3.14      4.57 o 
   5   2  16       99.43       88.01     14.84 o 
  -6   3  16        6.62       -1.41      5.72 o 
  -5   3  16       54.32       40.12     11.92 o 
  -4   3  16       44.58       39.06     10.73 o 
  -3   3  16      268.57      293.54     11.38 o 
  -2   3  16        5.82        6.06      4.40 o 
  -1   3  16       29.37       32.15      6.42 o 
   0   3  16      293.10      308.87     12.13 o 
   1   3  16      132.68      130.39      6.39 o 
   2   3  16       71.93       66.09      6.13 o 
   3   3  16       52.19       44.76      5.72 o 
   4   3  16      226.06      248.37     11.43 o 
   5   3  16      149.29      160.41     18.66 o 
  -6   4  16        6.64        3.13      5.12 o 
  -5   4  16       18.43       10.45      5.79 o 
  -4   4  16      144.06      157.56     11.87 o 
  -3   4  16      532.73      586.90     23.42 o 
  -2   4  16      533.81      582.72     21.65 o 
  -1   4  16      520.20      555.45     19.17 o 
   0   4  16      360.81      386.15     14.52 o 
   1   4  16      250.98      250.40      8.33 o 
   2   4  16      568.78      553.71     21.44 o 
   3   4  16      287.43      277.15     15.47 o 
   4   4  16       22.93       27.26      7.06 o 
   5   4  16        0.47        2.53      4.75 o 
  -5   5  16        1.21        3.74      5.70 o 
  -4   5  16       18.50       13.70      6.37 o 
  -3   5  16       15.22       13.81      6.16 o 
  -2   5  16        0.07        6.71      6.03 o 
  -1   5  16       77.80       81.96      9.03 o 
   0   5  16        0.61       13.19      7.88 o 
   1   5  16        1.58        0.98      4.48 o 
   2   5  16       50.66       40.69      4.55 o 
   3   5  16      108.18      116.13     10.91 o 
   4   5  16        8.05        4.69      5.23 o 
  -5   6  16       28.21       16.96      9.06 o 
  -4   6  16       97.85       97.54     11.34 o 
  -3   6  16       63.78       58.24      9.19 o 
  -2   6  16       89.50       98.61     11.71 o 
  -1   6  16       17.52       26.08      8.03 o 
   0   6  16        8.01       10.55      7.93 o 
   1   6  16      138.36      138.59     12.60 o 
   2   6  16       45.56       54.74     10.74 o 
   3   6  16       20.61       19.33      4.16 o 
   4   6  16        1.92       -1.17      2.92 o 
  -4   7  16       58.66       44.95     12.06 o 
  -3   7  16        5.23        1.61      5.63 o 
  -2   7  16       41.05       53.45     10.11 o 
  -1   7  16        6.89       16.01     10.75 o 
   0   7  16       10.35       23.08      8.91 o 
   1   7  16      100.77      129.01     27.63 o 
   2   7  16      257.53      291.42     18.80 o 
   3   7  16      131.40      157.43     17.62 o 
  -3   8  16       29.97       21.93      9.84 o 
  -2   8  16      152.03      159.56     14.13 o 
  -1   8  16      289.07      282.27     21.71 o 
   0   8  16      181.42      212.86     19.42 o 
   1   8  16      201.61      236.22     19.66 o 
   2   8  16       71.91       82.02     12.84 o 
  -2   9  16        0.50       -3.44      5.91 o 
  -1   9  16       19.59       23.78      8.65 o 
   0   9  16        1.10       -1.72      7.89 o 
   1   9  16       18.56       17.20     11.31 o 
  -6   1  17       66.90       53.68     40.29 o 
  -5   1  17        0.94       -8.03     10.03 o 
  -4   1  17       17.81       23.57      9.90 o 
  -3   1  17       21.91       17.79      5.32 o 
  -2   1  17      363.66      356.57     10.64 o 
  -1   1  17      159.90      152.29      7.05 o 
   0   1  17        0.07        1.35      2.59 o 
   1   1  17      316.44      299.17     10.51 o 
   2   1  17      394.29      382.14     12.00 o 
   3   1  17      112.16      110.81      8.52 o 
   4   1  17       86.13       81.67     10.54 o 
   5   1  17      103.00      121.46     14.67 o 
  -6   2  17        4.72        3.25     14.68 o 
  -5   2  17       23.57       12.25      6.13 o 
  -4   2  17      193.41      195.42     10.49 o 
  -3   2  17      337.05      358.17     12.07 o 
  -2   2  17      760.83      740.16     23.43 o 
  -1   2  17      300.64      304.11     11.55 o 
   0   2  17      371.57      326.15      8.92 o 
   1   2  17      249.08      253.41     10.36 o 
   2   2  17      403.32      424.03     12.72 o 
   3   2  17      283.40      300.93     13.50 o 
   4   2  17      260.62      290.63     30.14 o 
   5   2  17        0.24       16.36     12.80 o 
  -5   3  17      116.94       99.45      9.53 o 
  -4   3  17       79.42       78.97      9.90 o 
  -3   3  17      108.76      115.90      8.12 o 
  -2   3  17       50.03       48.48      8.11 o 
  -1   3  17       43.95       41.22      6.94 o 
   0   3  17        5.80        7.68      5.42 o 
   1   3  17        6.18        3.86      2.35 o 
   2   3  17       22.82       17.48      3.68 o 
   3   3  17       16.09       17.42      4.51 o 
   4   3  17      237.94      232.78     11.05 o 
  -5   4  17       35.85       26.19      9.10 o 
  -4   4  17      256.86      249.16     20.07 o 
  -3   4  17      239.23      244.39     16.96 o 
  -2   4  17      107.12       95.47     10.20 o 
  -1   4  17       38.56       32.16      9.17 o 
   0   4  17       83.98       65.87      9.13 o 
   1   4  17        6.67       10.54      5.33 o 
   2   4  17      310.33      277.03      8.70 o 
   3   4  17       37.14       33.71      7.39 o 
   4   4  17       20.22       18.75      6.51 o 
  -5   5  17       70.42       46.15     13.71 o 
  -4   5  17      206.38      189.84     13.28 o 
  -3   5  17       98.24       86.54      9.55 o 
  -2   5  17       47.59       45.89      8.99 o 
  -1   5  17       13.78        3.84      6.64 o 
   0   5  17       10.58       12.33      6.87 o 
   1   5  17       47.99       40.73      9.52 o 
   2   5  17      138.24      154.25     18.86 o 
   3   5  17      149.20      143.19     12.58 o 
   4   5  17       92.97       64.86     14.74 o 
  -4   6  17        5.67        5.67      6.49 o 
  -3   6  17       13.05        5.58      5.88 o 
  -2   6  17       31.34       36.32      8.67 o 
  -1   6  17      344.24      362.20     25.47 o 
   0   6  17      469.80      544.61     25.20 o 
   1   6  17      585.20      586.74     24.78 o 
   2   6  17       62.72       82.11     11.87 o 
   3   6  17       39.47       41.35     10.50 o 
  -3   7  17        5.13        4.54      6.71 o 
  -2   7  17       21.69       32.35      8.87 o 
  -1   7  17        0.28       -1.24      6.76 o 
   0   7  17       87.54       93.34     12.74 o 
   1   7  17       32.06       38.65     11.85 o 
   2   7  17        7.28        5.39      9.62 o 
  -2   8  17        0.77       -1.31      6.07 o 
  -1   8  17       68.73       64.97     11.14 o 
   0   8  17      219.43      225.29     19.52 o 
   1   8  17       96.69       96.14     12.93 o 
  -5   0  18       49.23       76.61     17.66 o 
  -4   0  18      286.54      307.00     27.36 o 
  -3   0  18      197.00      114.34    101.30 o 
  -2   0  18       37.93       30.92     19.42 o 
  -1   0  18      160.19      130.25     12.18 o 
   0   0  18      371.15      362.31     16.94 o 
   1   0  18      479.22      497.61     20.57 o 
   2   0  18      785.50      849.19     43.91 o 
   3   0  18      365.36      379.75     33.17 o 
   4   0  18       37.27       39.29     14.03 o 
  -5   1  18       24.77       24.04     16.37 o 
  -4   1  18       67.51       88.78     16.82 o 
  -3   1  18       35.86       38.30     11.91 o 
  -2   1  18      112.41      116.34     11.80 o 
  -1   1  18       28.30       32.00      6.37 o 
   0   1  18       24.10       16.62      5.20 o 
   1   1  18       56.62       44.72      5.10 o 
   2   1  18       15.95       11.25      6.86 o 
   3   1  18       40.12       39.02      8.01 o 
   4   1  18        1.88       -2.51      5.32 o 
  -5   2  18        6.80       16.25     12.25 o 
  -4   2  18       40.62       43.93     14.96 o 
  -3   2  18       79.41       88.35      7.21 o 
  -2   2  18        3.89       -0.44      4.42 o 
  -1   2  18        9.56        4.40      4.33 o 
   0   2  18       19.55       20.67      7.21 o 
   1   2  18       19.29       17.99      8.50 o 
   2   2  18       44.74       51.36      6.78 o 
   3   2  18       58.05       64.68     10.80 o 
   4   2  18       28.49       30.91      6.08 o 
  -5   3  18        2.30       -7.15     10.88 o 
  -4   3  18      104.38       94.91     11.05 o 
  -3   3  18      152.19      160.51     12.53 o 
  -2   3  18      142.90      149.14     10.80 o 
  -1   3  18       28.18       27.80      5.67 o 
   0   3  18       16.18       17.22      6.25 o 
   1   3  18       29.51       31.05      8.02 o 
   2   3  18       55.52       32.25      9.37 o 
   3   3  18       69.14       54.30      6.39 o 
  -4   4  18       23.70       22.14      6.67 o 
  -3   4  18      123.41      117.82     10.93 o 
  -2   4  18      187.05      189.78     12.57 o 
  -1   4  18      380.32      412.01     20.66 o 
   0   4  18      235.69      267.14     15.53 o 
   1   4  18      248.63      271.01     17.82 o 
   2   4  18      223.64      227.05     13.92 o 
   3   4  18       77.74       85.46     15.35 o 
  -4   5  18       23.60       24.10      8.02 o 
  -3   5  18        1.68       -1.56      5.31 o 
  -2   5  18        0.87        8.87      6.64 o 
  -1   5  18        2.39        3.03      7.24 o 
   0   5  18        4.21       10.00      6.64 o 
   1   5  18       92.10       98.13     11.74 o 
   2   5  18        0.90       -0.03      5.33 o 
   3   5  18       27.20        7.42     10.31 o 
  -3   6  18       35.67       25.43     10.22 o 
  -2   6  18      100.04      110.37     12.45 o 
  -1   6  18       16.17       17.46      7.54 o 
   0   6  18       26.91       28.97      8.47 o 
   1   6  18       41.08       45.29     10.10 o 
   2   6  18       16.63        5.14      8.65 o 
  -2   7  18        3.91       -1.27      8.99 o 
  -1   7  18        0.40       -2.17      6.88 o 
   0   7  18       31.84       42.20     11.74 o 
  -4   1  19        1.40        0.73      7.91 o 
  -3   1  19       26.27       33.27     14.12 o 
  -2   1  19       50.11       58.58     15.87 o 
  -1   1  19      191.96      167.28     26.25 o 
   0   1  19       62.15       54.67     13.75 o 
   1   1  19        5.59        9.24      5.63 o 
   2   1  19       76.60       74.19      7.76 o 
   3   1  19       88.68       62.87      9.78 o 
  -4   2  19        0.47        2.89     10.33 o 
  -3   2  19      201.33      209.42     22.71 o 
  -2   2  19      196.12      211.00     20.05 o 
  -1   2  19      177.07      188.45     10.01 o 
   0   2  19      121.06      128.27     11.83 o 
   1   2  19      152.07      170.56     12.46 o 
   2   2  19      182.40      213.22     13.81 o 
   3   2  19      472.48      450.96     15.55 o 
  -3   3  19      149.41      145.72     14.17 o 
  -2   3  19       29.76       27.74      8.43 o 
  -1   3  19        3.95        3.68      4.99 o 
   0   3  19       35.63       31.39      6.43 o 
   1   3  19       12.10        9.51      5.45 o 
   2   3  19       22.41       26.40      8.05 o 
  -3   4  19       91.97       73.21      8.34 o 
  -2   4  19      101.72      115.18     15.76 o 
  -1   4  19       54.82       50.39      7.92 o 
   0   4  19        6.71        6.19      5.76 o 
   1   4  19       30.52       34.18      9.64 o 
   2   4  19        0.37        9.96      8.03 o 
  -2   5  19      148.50      159.10     12.01 o 
  -1   5  19       40.21       49.92      8.76 o 
   0   5  19        4.58        0.03      6.02 o 
   1   5  19       18.68       10.66      7.60 o 
  -2   0  20      139.69      136.97     52.43 o 
  -1   0  20       66.61       64.61     25.93 o 
   0   0  20       35.43       33.86     35.11 o 
   1   0  20       80.50       72.31     40.71 o 
  -2   1  20      103.10      109.97     21.33 o 
  -1   1  20       48.74       50.64     16.96 o 
   0   1  20        0.58       -0.99     11.18 o 
   1   1  20        9.11       16.05     13.03 o 
  -2   2  20       32.52       31.72     13.24 o 
  -1   2  20        1.24       13.78     14.94 o 
   0   2  20       27.03       29.27      8.35 o 
   1   2  20        0.06        1.22      4.92 o 
  -1   3  20      144.90      181.48     16.44 o 
   0   3  20       42.65       44.17     10.20 o 
                                                 
